# Supplementary material for: Dimethyl 2,2′-({2,2′-methyl­enebis[6-(2H-benzotriazol-2-yl)-4-(2,4,4-trimethyl­pentan-2-yl)-2,1-phenyl­ene]}di­oxy)diacetate
Source: Acta Crystallogr Sect E Struct Rep Online. 2011 Feb 26;67(Pt 3):o722. doi: 10.1107/S1600536811006362 (PMC3052126; doi:10.1107/S1600536811006362)
Supplement: Supplementary file 2 [file e-67-0o722-Isup2.hkl]

# 
# h,k,l, Fc-squared, Fo-squared, sigma(Fo-squared) and status flag 
# 
data_I
_shelx_title '  P-1' 
_shelx_refln_list_code          4 
_shelx_F_calc_maximum      598.59 
_exptl_crystal_F_000      2580.00 
_reflns_d_resolution_high  0.7696 
 
loop_ 
 _symmetry_equiv_pos_as_xyz 
 'x, y, z' 
 '-x, -y, -z' 
 
_cell_length_a    19.4751 
_cell_length_b    19.7067 
_cell_length_c    20.6938 
_cell_angle_alpha 113.881 
_cell_angle_beta  113.983 
_cell_angle_gamma  95.343 
 
_shelx_F_squared_multiplier     1.000 
 
loop_ 
 _refln_index_h 
 _refln_index_k 
 _refln_index_l 
 _refln_F_squared_calc 
 _refln_F_squared_meas 
 _refln_F_squared_sigma 
 _refln_observed_status 
   2   0   0       40.11       28.46      7.51 o 
   3   0   0    12557.41    11658.78    180.21 o 
   4   0   0       92.67       63.40     16.86 o 
   5   0   0      666.60      705.62     41.75 o 
   6   0   0    15119.77    14427.08    205.30 o 
   7   0   0      560.97      646.51     39.25 o 
   8   0   0      721.24      780.98     46.52 o 
   9   0   0      333.62      375.65     42.95 o 
  10   0   0     1543.42     1684.29     77.30 o 
  11   0   0       35.99      118.36     29.43 o 
  12   0   0     1769.01     1822.27     92.86 o 
  13   0   0      183.52      154.33     23.21 o 
  14   0   0        6.88       19.75     12.41 o 
  15   0   0      284.73      332.74     44.91 o 
  16   0   0       74.00       74.11     29.63 o 
  17   0   0       16.41       52.96     25.72 o 
  18   0   0      214.19      269.75     69.42 o 
  19   0   0       47.89       50.47     27.04 o 
  20   0   0      290.43      326.92    125.11 o 
  21   0   0      441.35      384.08     88.95 o 
 -22   1   0      101.49      209.91     70.84 o 
 -21   1   0       86.14       57.45     32.64 o 
 -20   1   0        2.24       -4.69     26.99 o 
 -19   1   0     1303.29     1640.14    144.64 o 
 -18   1   0       23.08       70.91     27.44 o 
 -17   1   0     2974.17     3331.85    261.76 o 
 -16   1   0      761.85      796.29     90.42 o 
 -15   1   0      554.07      651.98     62.52 o 
 -14   1   0       27.50       26.02     14.35 o 
 -13   1   0      136.75      135.14     25.80 o 
 -12   1   0      255.73      263.67     34.44 o 
 -11   1   0     1947.67     1827.81    103.34 o 
 -10   1   0     1124.86     1216.26    103.84 o 
  -9   1   0     2162.85     2149.90     70.58 o 
  -8   1   0       10.93       58.69     15.75 o 
  -7   1   0       24.00       38.20      7.87 o 
  -6   1   0        0.93        3.92      4.82 o 
  -5   1   0    19026.81    18744.77    310.91 o 
  -4   1   0       25.97       20.82      5.76 o 
  -3   1   0       90.94       64.14     10.44 o 
  -2   1   0    36585.85    34305.77    266.51 o 
   2   1   0      241.17      197.94     14.83 o 
   3   1   0      504.38      484.26     22.26 o 
   4   1   0    19039.67    18057.10    181.24 o 
   5   1   0      142.84      132.17     14.69 o 
   6   1   0      997.16     1067.69     37.91 o 
   7   1   0     1320.99     1223.25     40.23 o 
   8   1   0      575.90      577.20     29.47 o 
   9   1   0        0.43        1.86      6.67 o 
  10   1   0     2052.22     2271.40     92.38 o 
  11   1   0      183.59      157.06     26.25 o 
  12   1   0      140.64      127.37     25.61 o 
  13   1   0       55.94       56.75     11.72 o 
  14   1   0     1185.37     1154.58     69.51 o 
  15   1   0        1.50       -4.29     13.96 o 
  16   1   0      528.96      438.61    120.76 o 
  17   1   0       34.04       58.19     25.90 o 
  18   1   0       39.90       62.91     28.11 o 
  19   1   0        4.19      -28.66     52.21 o 
  20   1   0      103.35      129.60     44.52 o 
  21   1   0       74.96      149.73     88.14 o 
 -22   2   0      201.47      152.98     63.68 o 
 -21   2   0      308.10      341.01     68.22 o 
 -20   2   0      150.55      170.22     47.34 o 
 -19   2   0      347.76      370.00     68.45 o 
 -18   2   0        0.70       -5.17     32.95 o 
 -17   2   0      420.95      546.79     76.86 o 
 -16   2   0      680.46      853.72     74.58 o 
 -15   2   0      134.20      117.13     26.12 o 
 -14   2   0      532.08      526.96     63.28 o 
 -13   2   0        9.98       -1.13     11.20 o 
 -12   2   0        9.49       14.60      8.95 o 
 -11   2   0       81.47       92.93     15.93 o 
 -10   2   0      143.65      196.92     23.02 o 
  -9   2   0      122.12       54.13     20.94 o 
  -8   2   0      120.15      174.58     19.33 o 
  -7   2   0      726.92      624.74     78.97 o 
  -6   2   0       84.94       74.10     13.01 o 
  -5   2   0     2374.44     2088.92     60.49 o 
  -4   2   0      355.45      255.68     24.90 o 
  -3   2   0       52.23       53.06      9.74 o 
  -2   2   0      154.55      105.50     11.53 o 
  -1   2   0    34260.60    33332.33    295.87 o 
   0   2   0        0.08        9.76      7.15 o 
   1   2   0      213.83      152.40     19.60 o 
   2   2   0    32978.01    30151.73    166.89 o 
   3   2   0      368.11      343.47     18.43 o 
   4   2   0     6361.98     6197.32     90.93 o 
   5   2   0      557.80      917.39    115.40 o 
   6   2   0      102.83      144.59     23.96 o 
   7   2   0       91.19      111.51     12.66 o 
   8   2   0     7582.24     8175.34    231.02 o 
   9   2   0      548.23      583.21     31.49 o 
  10   2   0        2.48        9.20      5.72 o 
  11   2   0      430.96      395.91     50.79 o 
  12   2   0       15.08       20.39     16.54 o 
  13   2   0      182.12      193.75     27.16 o 
  14   2   0      176.76      171.44     27.32 o 
  15   2   0       96.40      109.26     30.35 o 
  16   2   0     1000.36     1091.20    105.31 o 
  17   2   0      296.75      258.16     63.08 o 
  18   2   0      106.85      144.44     45.32 o 
  19   2   0       13.07       27.12     22.12 o 
  20   2   0        6.60       21.03     27.20 o 
  21   2   0      173.16      243.43     91.52 o 
 -22   3   0       40.15       69.06     43.77 o 
 -21   3   0       38.76       25.41     25.40 o 
 -20   3   0       22.77       25.97     37.33 o 
 -19   3   0      270.43      384.77     70.15 o 
 -18   3   0      111.12       76.41     47.37 o 
 -17   3   0      739.80      645.82     86.02 o 
 -16   3   0       42.45       90.29     29.36 o 
 -15   3   0     1207.09     1184.95     99.40 o 
 -14   3   0      160.16      173.14     25.02 o 
 -13   3   0      361.12      329.14     30.64 o 
 -12   3   0       47.87       96.94     16.55 o 
 -11   3   0      398.36      454.86     37.27 o 
 -10   3   0      336.33      299.24     28.87 o 
  -9   3   0     4837.02     5818.29    134.78 o 
  -8   3   0     2810.11     2818.41     88.79 o 
  -7   3   0       48.44       51.58     12.98 o 
  -6   3   0    14853.49    14920.42    205.75 o 
  -5   3   0      218.80      181.81     19.05 o 
  -4   3   0     1804.90     1835.84     53.17 o 
  -3   3   0    11807.48    12410.48    146.49 o 
  -2   3   0        1.77        5.21      5.86 o 
  -1   3   0        4.91       14.59      3.71 o 
   0   3   0    15084.11    12820.86    122.80 o 
   1   3   0      731.49      514.80     28.60 o 
   2   3   0       78.22      120.88     22.34 o 
   3   3   0   232063.73   215408.97   1153.01 o 
   4   3   0      214.36      297.68     20.45 o 
   5   3   0       61.17       81.14     11.87 o 
   6   3   0     5376.00     5337.74    104.88 o 
   7   3   0     1085.05     1055.54     50.69 o 
   8   3   0     1341.27     1495.78     64.82 o 
   9   3   0     1279.44     1325.44     49.18 o 
  10   3   0      728.23      806.34     44.12 o 
  11   3   0      756.65      664.12     40.65 o 
  12   3   0      922.57     1097.91    152.87 o 
  13   3   0        5.73        4.89     15.61 o 
  14   3   0     1520.07     1574.13     93.74 o 
  15   3   0      522.29      454.44     65.42 o 
  16   3   0       50.34       49.42     22.23 o 
  17   3   0        7.26      -16.00     19.39 o 
  18   3   0       29.23      -15.82     22.11 o 
  19   3   0       17.14      -18.93     19.85 o 
  20   3   0      287.59      410.55    122.22 o 
 -22   4   0       13.14       20.94     24.44 o 
 -21   4   0      549.17      533.78     87.23 o 
 -20   4   0      103.47      133.52     41.62 o 
 -19   4   0      798.91      731.97     96.65 o 
 -18   4   0        1.88       26.45     24.35 o 
 -17   4   0     3092.27     3481.76    261.19 o 
 -16   4   0        6.77       -2.90      8.89 o 
 -15   4   0        5.33        4.36      7.93 o 
 -14   4   0        4.68       11.91      9.01 o 
 -13   4   0      461.53      429.23     35.59 o 
 -12   4   0        5.05       -2.48      6.80 o 
 -11   4   0       64.01       70.30     18.91 o 
 -10   4   0      125.64      109.31     19.14 o 
  -9   4   0     3202.17     2995.72     98.39 o 
  -8   4   0     1243.84     1254.36     60.54 o 
  -7   4   0       11.63       47.39     12.39 o 
  -6   4   0     3730.73     3947.16     95.19 o 
  -5   4   0    78569.42    78633.98    627.76 o 
  -4   4   0      255.99      328.42     24.91 o 
  -3   4   0     1649.51     1485.91     45.99 o 
  -2   4   0      276.25      173.07     14.12 o 
  -1   4   0       28.33       35.49      5.04 o 
   0   4   0      299.25      163.29     14.29 o 
   1   4   0    20749.90    20084.46    350.77 o 
   2   4   0     5648.75     4886.69    107.42 o 
   3   4   0      582.94      635.67     21.75 o 
   4   4   0     1848.71     2366.96     71.69 o 
   5   4   0     3168.21     3320.44     73.36 o 
   6   4   0     4447.92     4260.21     92.38 o 
   7   4   0     3221.05     3201.22     87.56 o 
   8   4   0      336.78      358.37     31.45 o 
   9   4   0      321.79      329.90     32.32 o 
  10   4   0      552.12      521.49     36.98 o 
  11   4   0       94.12       83.67     13.56 o 
  12   4   0      185.63      132.24     18.93 o 
  13   4   0       55.43       51.07     25.97 o 
  14   4   0       98.91       80.97     21.71 o 
  15   4   0      568.58      607.39     75.64 o 
  16   4   0      315.25      274.53     60.01 o 
  17   4   0       70.41       46.99     24.91 o 
  18   4   0      221.99      257.96     62.23 o 
  19   4   0       50.37       35.80     34.06 o 
  20   4   0        0.04       44.09     44.87 o 
 -22   5   0      124.76       33.14    149.32 o 
 -21   5   0      576.67      539.88     85.82 o 
 -20   5   0       10.18       37.50     87.62 o 
 -19   5   0      191.67      261.69     58.59 o 
 -18   5   0      681.08      637.32    119.18 o 
 -17   5   0      920.82       99.07    416.08 o 
 -16   5   0      530.99      668.70     78.97 o 
 -15   5   0     1036.78     1035.08     94.57 o 
 -14   5   0      270.87      285.62     34.89 o 
 -13   5   0       93.13      116.03     18.36 o 
 -12   5   0      829.85      780.34     58.14 o 
 -11   5   0      179.30      177.10     26.91 o 
 -10   5   0      859.48      709.94     50.66 o 
  -9   5   0     1173.66     1226.98     64.36 o 
  -8   5   0     2133.46     2460.92     86.27 o 
  -7   5   0     8251.60     7482.71    138.48 o 
  -6   5   0     3706.28     3924.30     99.33 o 
  -5   5   0       76.61      123.35     15.12 o 
  -4   5   0    90294.52    85582.41    525.27 o 
  -3   5   0      669.40      648.49     31.96 o 
  -2   5   0     1681.01     1669.09     40.12 o 
  -1   5   0    15469.07    14889.50    222.96 o 
   0   5   0     1615.16     1769.67     53.18 o 
   1   5   0      614.37      484.63     33.41 o 
   2   5   0     5854.55     5567.03    122.50 o 
   3   5   0       28.65       24.29      3.83 o 
   4   5   0     2327.58     2587.91     51.14 o 
   5   5   0    15224.25    14067.92    147.73 o 
   6   5   0      517.67      524.49     31.96 o 
   7   5   0       53.28       58.00     11.44 o 
   8   5   0      516.56      555.52     38.92 o 
   9   5   0      311.22      289.63     29.76 o 
  10   5   0      125.99       28.08     45.12 o 
  11   5   0       16.97       30.81      9.07 o 
  12   5   0      451.76      383.44     36.33 o 
  13   5   0      180.55      198.94     24.09 o 
  14   5   0      758.04      744.52     64.52 o 
  15   5   0      861.19      846.41     88.80 o 
  16   5   0       72.17      112.79     32.76 o 
  17   5   0       11.49       17.70     16.99 o 
  18   5   0       10.26       30.64     30.18 o 
  19   5   0        0.00       43.85     27.29 o 
 -22   6   0       17.95       -9.10     30.85 o 
 -21   6   0      151.42      146.13     46.76 o 
 -20   6   0      581.16      611.90    186.50 o 
 -19   6   0       14.66       64.82     38.76 o 
 -18   6   0     1968.94     1996.76    207.74 o 
 -17   6   0       37.82       24.38     20.79 o 
 -16   6   0      502.95      456.84     46.34 o 
 -15   6   0     1241.81     1235.94     75.47 o 
 -14   6   0       69.98       72.10     35.48 o 
 -13   6   0       33.97       44.16     17.20 o 
 -12   6   0     4103.55     4734.07    145.81 o 
 -11   6   0      498.07      413.22     41.08 o 
 -10   6   0      773.66      977.43     59.00 o 
  -9   6   0      135.59      218.50     26.46 o 
  -8   6   0      956.41     1168.04     61.61 o 
  -7   6   0     2234.41     2222.03     70.04 o 
  -6   6   0    21176.43    20782.20    203.95 o 
  -5   6   0     2078.17     2365.00     65.73 o 
  -4   6   0     2425.75     2354.35     61.86 o 
  -3   6   0    11698.50    12251.82    144.32 o 
  -2   6   0      497.22      431.04     21.12 o 
  -1   6   0       24.89       21.82      4.23 o 
   0   6   0    17705.91    17332.65    181.14 o 
   1   6   0      658.97      566.66     39.42 o 
   2   6   0       43.95       48.23     12.67 o 
   3   6   0    16444.30    15697.39    219.73 o 
   4   6   0     2668.59     2528.50     48.88 o 
   5   6   0       48.54       43.26      7.49 o 
   6   6   0     8633.77     8419.19    161.72 o 
   7   6   0      131.73      144.42     18.88 o 
   8   6   0      209.88      183.03     22.46 o 
   9   6   0     1310.88     1322.15     64.18 o 
  10   6   0      556.77      632.24     47.53 o 
  11   6   0     1505.14     1395.52    116.49 o 
  12   6   0     1083.79     1071.67     90.20 o 
  13   6   0       33.15        5.30     11.27 o 
  14   6   0      126.73       91.82     13.66 o 
  15   6   0      279.60      423.51     82.99 o 
  16   6   0       44.56      606.09    124.28 o 
  17   6   0       71.21      144.05     64.45 o 
  18   6   0       15.65      -13.55     28.04 o 
  19   6   0       68.87       -1.78     23.75 o 
 -23   7   0      540.87      405.20    224.82 o 
 -22   7   0      318.60      272.50     64.73 o 
 -21   7   0       60.70       74.76     25.02 o 
 -20   7   0      132.27       57.80     40.55 o 
 -19   7   0      192.91      277.95     80.40 o 
 -18   7   0        5.44       40.50     38.57 o 
 -17   7   0     6664.68     7379.26    389.00 o 
 -16   7   0      288.74      245.63     48.29 o 
 -15   7   0       21.20       16.32     15.32 o 
 -14   7   0      179.78      176.97     30.06 o 
 -13   7   0       12.89       22.92      9.87 o 
 -12   7   0      641.50      670.22     47.54 o 
 -11   7   0      421.52      496.26     45.48 o 
 -10   7   0      508.21      435.29     41.57 o 
  -9   7   0        0.58        5.30      6.86 o 
  -8   7   0    16979.06    18336.46    226.50 o 
  -7   7   0      103.15       62.81     11.53 o 
  -6   7   0     2727.98     2566.25     72.80 o 
  -5   7   0     4921.25     4667.97     96.10 o 
  -4   7   0       19.53       27.12      8.80 o 
  -3   7   0      282.91      313.61     21.15 o 
  -2   7   0      825.62      757.10     30.06 o 
  -1   7   0      228.18      213.29     15.67 o 
   0   7   0       57.98       55.25     16.93 o 
   1   7   0     1559.06     1724.31     64.32 o 
   2   7   0        2.75        1.39      7.87 o 
   3   7   0      895.79      848.66     57.46 o 
   4   7   0     4187.40     4468.01    169.77 o 
   5   7   0       37.58       56.43     11.27 o 
   6   7   0      357.07      381.51     25.82 o 
   7   7   0     3542.40     3522.48    121.93 o 
   8   7   0       69.67       48.81     13.11 o 
   9   7   0      315.34      301.12     30.32 o 
  10   7   0        0.64       -9.08      9.88 o 
  11   7   0      485.91      458.54     52.79 o 
  12   7   0      420.69      465.13     45.15 o 
  13   7   0       63.94       88.41     22.05 o 
  14   7   0       85.95      160.67     65.33 o 
  15   7   0      451.81      481.40    111.83 o 
  16   7   0      413.72      451.66    106.66 o 
  17   7   0       28.89       10.91     30.68 o 
  18   7   0      164.53      155.37     78.90 o 
 -22   8   0      285.84      260.03     64.42 o 
 -21   8   0      772.22      687.38    119.97 o 
 -20   8   0       47.82       69.40     44.50 o 
 -19   8   0       88.20      107.54     51.95 o 
 -18   8   0       60.27       25.37     15.38 o 
 -17   8   0      594.96      585.61     99.61 o 
 -16   8   0       23.28      -10.85     17.31 o 
 -15   8   0      355.51      271.03     38.80 o 
 -14   8   0      104.30       84.88     22.87 o 
 -13   8   0      174.51      253.94     36.70 o 
 -12   8   0      491.02      487.99     42.09 o 
 -11   8   0      822.49      744.79     50.15 o 
 -10   8   0      930.37      975.52     55.46 o 
  -9   8   0        4.23        6.72      8.42 o 
  -8   8   0       26.22       31.90     11.42 o 
  -7   8   0    22748.45    23796.44    244.38 o 
  -6   8   0     1459.19     1499.41     59.01 o 
  -5   8   0     2429.74     2706.85     84.48 o 
  -4   8   0       24.04      271.61     44.66 o 
  -3   8   0      530.71      618.57     30.53 o 
  -2   8   0       65.52       89.38     11.08 o 
  -1   8   0      678.22      666.96     29.09 o 
   0   8   0      648.83      676.55     40.13 o 
   1   8   0      247.72      270.28     27.28 o 
   2   8   0     9741.21    10249.69    198.76 o 
   3   8   0     1066.31     1176.05     71.89 o 
   4   8   0      241.27      232.81     33.91 o 
   5   8   0      352.32      400.50     46.56 o 
   6   8   0      470.90      581.32     42.06 o 
   7   8   0       37.84       35.97     39.59 o 
   8   8   0    10880.76    11961.47    339.18 o 
   9   8   0     1260.42     1176.28     78.51 o 
  10   8   0      608.04      688.09     64.26 o 
  11   8   0     1766.21     1100.11    647.69 o 
  12   8   0        1.07      -15.42     13.67 o 
  13   8   0       30.37       14.06     18.04 o 
  14   8   0      142.48      230.42     81.15 o 
  15   8   0      192.16      178.38     64.65 o 
  16   8   0       37.85      103.44     55.09 o 
  17   8   0      345.58      275.37     84.46 o 
  18   8   0       86.16      -41.42     43.88 o 
 -22   9   0       66.19       62.27     39.85 o 
 -21   9   0      474.75      395.83    103.13 o 
 -20   9   0      185.24      191.50     69.88 o 
 -19   9   0       35.72       21.13     25.86 o 
 -18   9   0      182.75      299.13     80.64 o 
 -17   9   0     2265.48     2208.96    150.42 o 
 -16   9   0      619.69      632.25     78.31 o 
 -15   9   0     6605.69     6688.57    309.25 o 
 -14   9   0      172.75      182.33     32.77 o 
 -13   9   0        2.16        7.93     15.90 o 
 -12   9   0       61.13       88.50     16.94 o 
 -11   9   0        3.23        2.13      9.75 o 
 -10   9   0      526.07      625.64     45.38 o 
  -9   9   0     7177.03     7883.91    156.63 o 
  -8   9   0       25.45       22.80      9.36 o 
  -7   9   0        0.01       14.47     10.54 o 
  -6   9   0      273.21      326.08     28.23 o 
  -5   9   0      852.11      959.90     46.78 o 
  -4   9   0     3709.41     3531.88     75.88 o 
  -3   9   0     5219.68     5954.60     98.98 o 
  -2   9   0       77.10       61.05     17.99 o 
  -1   9   0     2214.74     2426.75     57.93 o 
   0   9   0       94.13      260.99     27.25 o 
   1   9   0      122.36      124.07     19.64 o 
   2   9   0       12.79       20.07     14.15 o 
   3   9   0     1318.70     1475.84     83.52 o 
   4   9   0      171.90      124.36     26.41 o 
   5   9   0       38.46       16.60     46.95 o 
   6   9   0     2571.35     2506.37    178.81 o 
   7   9   0      187.86      189.36     51.85 o 
   8   9   0      377.57      381.18     73.83 o 
   9   9   0     2685.21     3839.06    141.37 o 
  10   9   0      138.33       73.89     16.41 o 
  11   9   0       31.43       38.64     15.32 o 
  12   9   0       53.68       52.67     38.31 o 
  13   9   0        0.85      -11.01     28.90 o 
  14   9   0        1.02       23.76     30.89 o 
  15   9   0        0.28       14.94     30.20 o 
  16   9   0        5.60        3.09     35.65 o 
  17   9   0     1278.65     1362.99    204.84 o 
 -22  10   0       69.57       69.52     48.29 o 
 -21  10   0      274.24      229.76     79.06 o 
 -20  10   0       70.72       61.39     46.34 o 
 -19  10   0      111.70      125.88     54.84 o 
 -18  10   0       31.96      -11.55     58.64 o 
 -17  10   0     2144.64     2045.87    146.02 o 
 -16  10   0      588.95      543.88     73.66 o 
 -15  10   0      279.94      304.04     43.02 o 
 -14  10   0     6839.42     7049.90    224.43 o 
 -13  10   0       60.64       39.22     17.09 o 
 -12  10   0     3069.28     3467.40    136.01 o 
 -11  10   0     7801.12     7858.40    171.77 o 
 -10  10   0       61.60      184.05     26.48 o 
  -9  10   0      928.94     1012.57     57.37 o 
  -8  10   0      172.41      244.14     28.76 o 
  -7  10   0      641.84      589.93     41.15 o 
  -6  10   0      667.28      763.23     45.00 o 
  -5  10   0      586.70      524.70     31.69 o 
  -4  10   0      355.79      337.09     23.83 o 
  -3  10   0      713.71      670.91     34.22 o 
  -2  10   0      316.05      370.50     29.61 o 
  -1  10   0     1540.22     1637.56     49.54 o 
   0  10   0     1909.68     2069.18     93.49 o 
   1  10   0     2697.84     2871.01     98.42 o 
   2  10   0        0.76        8.68     12.14 o 
   3  10   0      926.30      854.23     69.83 o 
   4  10   0       87.34      108.11     25.25 o 
   5  10   0      460.16      243.64    136.54 o 
   6  10   0      527.03      655.26     94.65 o 
   7  10   0      239.29      299.59     67.01 o 
   8  10   0       20.06        7.67     23.89 o 
   9  10   0        5.32      -14.88     27.99 o 
  10  10   0        0.34     1086.69    120.35 o 
  11  10   0      110.06       79.22     28.80 o 
  12  10   0       43.77       65.07     44.78 o 
  13  10   0      156.09      301.46     88.42 o 
  14  10   0        8.36        8.42     21.17 o 
  15  10   0       27.86       35.04     46.79 o 
  16  10   0        1.70        1.18     20.92 o 
 -21  11   0       19.46       15.02     24.97 o 
 -20  11   0       53.15       70.99     52.28 o 
 -19  11   0      922.04      970.76    106.59 o 
 -18  11   0        9.67      -17.86     21.95 o 
 -17  11   0      302.26      250.46     51.52 o 
 -16  11   0      389.25      440.37     66.72 o 
 -15  11   0      229.18      246.66     66.60 o 
 -14  11   0     1975.33     2049.19    113.50 o 
 -13  11   0     2093.90     2261.20    116.11 o 
 -12  11   0      129.82      135.60     45.59 o 
 -11  11   0       41.87      146.98     24.44 o 
 -10  11   0     9749.42     9329.48    185.45 o 
  -9  11   0        0.14        9.79      8.84 o 
  -8  11   0      258.35      270.01     29.20 o 
  -7  11   0     1722.52     1714.21     71.77 o 
  -6  11   0      570.29      571.83     35.66 o 
  -5  11   0        0.17       12.69      6.29 o 
  -4  11   0      203.46      218.55     19.85 o 
  -3  11   0     1113.25     1023.85     53.06 o 
  -2  11   0       58.07      113.54     17.16 o 
  -1  11   0     3279.84     3088.97     76.70 o 
   0  11   0      253.20      409.31     38.94 o 
   1  11   0      570.24      587.76     45.92 o 
   2  11   0        0.53       18.43     10.78 o 
   3  11   0      575.69      490.19     45.85 o 
   4  11   0       24.19       44.13     21.40 o 
   5  11   0        6.29       -2.09     10.51 o 
   6  11   0      446.51      534.24     88.18 o 
   7  11   0     1394.62     1583.02    157.43 o 
   8  11   0      628.62      618.17    103.62 o 
   9  11   0      193.39      147.66     48.18 o 
  10  11   0       18.81       18.73     27.63 o 
  11  11   0     2780.40     4326.78    305.49 o 
  12  11   0       26.76      -12.67     28.09 o 
  13  11   0      149.66      265.68     80.90 o 
  14  11   0      103.87      110.00     55.00 o 
  15  11   0      110.59       76.07     52.79 o 
  16  11   0      864.48     1041.81    174.86 o 
 -21  12   0      217.31      270.26     84.02 o 
 -20  12   0      229.90      130.83     41.05 o 
 -19  12   0       54.81       35.75     50.98 o 
 -18  12   0      640.24      813.78     98.01 o 
 -17  12   0      530.10      503.53     75.74 o 
 -16  12   0      139.69      105.22     37.50 o 
 -15  12   0      119.54      359.69     64.30 o 
 -14  12   0     2444.80     2289.01    147.46 o 
 -13  12   0     1008.22      983.27     93.72 o 
 -12  12   0    41063.35    40768.90    834.61 o 
 -11  12   0        1.38       10.60     10.48 o 
 -10  12   0     2288.24     2392.98     96.34 o 
  -9  12   0      179.64      132.82     34.46 o 
  -8  12   0      106.74       67.55     15.07 o 
  -7  12   0      448.58      611.84     43.63 o 
  -6  12   0     2822.73     3609.59    103.50 o 
  -5  12   0     1238.14     1184.71     59.61 o 
  -4  12   0        8.38       15.20      8.49 o 
  -3  12   0      236.74      290.08     29.23 o 
  -2  12   0      137.99      187.06     21.40 o 
  -1  12   0     1091.90     1187.62     53.74 o 
   0  12   0     2355.22     2627.83    100.68 o 
   1  12   0      166.49      138.19     23.57 o 
   2  12   0      252.15      226.51     29.95 o 
   3  12   0      697.67     1039.21     88.59 o 
   4  12   0      305.09      236.20     33.98 o 
   5  12   0        1.28        6.17     12.10 o 
   6  12   0     1878.59     2049.40    176.35 o 
   7  12   0      422.37      470.75     90.37 o 
   8  12   0       18.47       28.51     25.80 o 
   9  12   0      152.22      300.14     73.94 o 
  10  12   0        0.02       62.88     42.32 o 
  11  12   0      597.35      583.79    113.18 o 
  12  12   0      646.08     1314.40    177.28 o 
  13  12   0        5.69       -1.69     20.23 o 
  14  12   0      173.53      141.21     48.22 o 
  15  12   0        1.78      158.60     67.42 o 
 -21  13   0       21.46      -24.72     26.88 o 
 -20  13   0       13.61       48.91     34.04 o 
 -19  13   0       73.58      118.31     38.11 o 
 -18  13   0       45.46       57.00     27.56 o 
 -17  13   0      284.92      207.20     49.25 o 
 -16  13   0       74.24      191.24     76.82 o 
 -15  13   0      663.91      702.59     85.95 o 
 -14  13   0      671.60      693.45     83.55 o 
 -13  13   0       58.43       82.75     31.03 o 
 -12  13   0      780.89      656.73     76.95 o 
 -11  13   0     5239.66     5453.33    275.76 o 
 -10  13   0       11.26        9.19     10.22 o 
  -9  13   0      132.95       84.70     17.69 o 
  -8  13   0      200.56      117.41     39.08 o 
  -7  13   0       54.18      102.85     16.53 o 
  -6  13   0       19.32        8.96      9.45 o 
  -5  13   0      186.46      183.09     26.00 o 
  -4  13   0      619.37      542.07     43.55 o 
  -3  13   0       94.17       79.09     13.60 o 
  -2  13   0       33.98       49.37     11.74 o 
  -1  13   0        6.67        0.39      3.78 o 
   0  13   0      157.40      193.07     28.49 o 
   1  13   0       45.42       42.53     10.90 o 
   2  13   0      450.34      491.03     59.88 o 
   3  13   0       88.55       97.16     67.34 o 
   4  13   0       11.56       11.86     13.00 o 
   5  13   0       14.69       34.20     18.94 o 
   6  13   0       31.01       20.91     12.25 o 
   7  13   0       41.53       32.09     22.82 o 
   8  13   0       31.60      -14.76     27.18 o 
   9  13   0      515.14      606.79    109.27 o 
  10  13   0       18.61       58.21     35.55 o 
  11  13   0      334.41      328.89     78.19 o 
  12  13   0      128.37      141.29     58.79 o 
  13  13   0      347.51      298.68     85.77 o 
  14  13   0        1.88      -42.02     36.29 o 
 -21  14   0      477.19      544.08    110.14 o 
 -20  14   0       99.32      121.36     41.20 o 
 -19  14   0      191.41      122.02     66.56 o 
 -18  14   0      362.82      450.48     76.65 o 
 -17  14   0      332.35      484.61     94.09 o 
 -16  14   0      394.49      303.52     58.63 o 
 -15  14   0       98.42       98.88     37.36 o 
 -14  14   0      102.58       54.96     36.91 o 
 -13  14   0      878.58      745.67     89.17 o 
 -12  14   0     1756.64     1873.03    133.37 o 
 -11  14   0     2279.15     2306.77    282.01 o 
 -10  14   0     4962.46     5487.55    171.73 o 
  -9  14   0        5.38       12.66     12.38 o 
  -8  14   0       87.32       38.93     16.59 o 
  -7  14   0        5.42       15.91      8.66 o 
  -6  14   0       85.20       67.91     17.21 o 
  -5  14   0       15.85       23.06     25.13 o 
  -4  14   0       17.94       25.66      8.65 o 
  -3  14   0       12.66       17.26     14.34 o 
  -2  14   0      292.76      292.96     28.25 o 
  -1  14   0        0.10        3.98     17.03 o 
   0  14   0       10.44       16.82     13.47 o 
   1  14   0      638.99      601.57     97.09 o 
   2  14   0       74.60       40.79     32.48 o 
   3  14   0      482.96      441.31     47.47 o 
   4  14   0       77.90      113.47     32.58 o 
   5  14   0     1083.55     1145.60    104.30 o 
   6  14   0      192.05      155.88     38.75 o 
   7  14   0       13.89       14.37     49.24 o 
   8  14   0        0.22       37.92     21.50 o 
   9  14   0        7.05       19.05     17.89 o 
  10  14   0      300.89      347.84     65.47 o 
  11  14   0      278.08      492.93     78.84 o 
  12  14   0        5.92      -36.40     34.10 o 
  13  14   0        4.03       89.94     51.62 o 
 -21  15   0      106.00      123.34     53.05 o 
 -20  15   0       57.74        5.96     90.82 o 
 -19  15   0        0.00       93.64     57.74 o 
 -18  15   0      537.04      402.38     74.02 o 
 -17  15   0       70.37      123.90     52.34 o 
 -16  15   0      506.93      606.74     84.40 o 
 -15  15   0     3602.18     3812.05    207.14 o 
 -14  15   0       25.94       21.69     43.27 o 
 -13  15   0      253.42      390.28     62.17 o 
 -12  15   0       24.90      403.25     65.64 o 
 -11  15   0      763.90      938.21     94.40 o 
 -10  15   0      106.27      168.71     30.16 o 
  -9  15   0     8875.85     8535.70    219.20 o 
  -8  15   0       97.32       77.50     18.78 o 
  -7  15   0        1.44       20.23     14.10 o 
  -6  15   0      196.02      298.78     36.82 o 
  -5  15   0     1591.02     1506.24     79.88 o 
  -4  15   0       24.67       16.53      9.49 o 
  -3  15   0      558.15      721.62     57.96 o 
  -2  15   0      290.43      157.05    100.50 o 
  -1  15   0       38.36       -7.92     26.74 o 
   0  15   0      284.82       22.54    131.35 o 
   1  15   0        7.38        9.94     11.24 o 
   2  15   0       54.14       73.20     17.31 o 
   3  15   0      761.64      770.36     83.12 o 
   4  15   0       89.48       89.27     32.35 o 
   5  15   0     1069.71     1336.97    117.55 o 
   6  15   0        0.65       19.95     23.76 o 
   7  15   0      749.55      844.55     97.73 o 
   8  15   0      331.42      295.51     56.32 o 
   9  15   0      408.78      498.65     92.11 o 
  10  15   0        0.39       20.10     20.60 o 
  11  15   0      710.41      614.88    133.43 o 
  12  15   0        1.44       17.75     30.27 o 
 -20  16   0      721.80      943.73    115.88 o 
 -19  16   0        0.69        8.67     24.80 o 
 -18  16   0      394.98      366.77     71.16 o 
 -17  16   0       25.65      -17.96     19.32 o 
 -16  16   0      165.45      211.35     51.34 o 
 -15  16   0     1145.75     1234.02    120.17 o 
 -14  16   0      758.87      811.11     95.68 o 
 -13  16   0        4.92      104.64     77.93 o 
 -12  16   0       54.64       25.03     13.45 o 
 -11  16   0      261.77      282.07     50.79 o 
 -10  16   0      581.22      556.52     48.67 o 
  -9  16   0      210.59      108.73     20.84 o 
  -8  16   0        0.25       34.09     19.62 o 
  -7  16   0      181.50      209.17     41.28 o 
  -6  16   0      673.13      780.13    118.39 o 
  -5  16   0       99.05      121.75     26.40 o 
  -4  16   0       49.68       72.54     17.28 o 
  -3  16   0      314.20      324.54     50.37 o 
  -2  16   0      706.13      426.92    234.51 o 
  -1  16   0      281.15      225.39     80.19 o 
   0  16   0     1135.54     1015.02    203.50 o 
   1  16   0      134.12       73.83     18.71 o 
   2  16   0      450.73      521.39     73.02 o 
   3  16   0       59.43       79.77     38.57 o 
   4  16   0      278.23      389.26     77.28 o 
   5  16   0        0.00        6.94     12.74 o 
   6  16   0       14.37        2.93     29.86 o 
   7  16   0      129.09       72.87     28.22 o 
   8  16   0        2.30       22.39     36.54 o 
   9  16   0      427.86      361.87    104.94 o 
  10  16   0       16.37      -16.54     28.31 o 
 -20  17   0      142.26      179.41     52.94 o 
 -19  17   0       64.64       66.79     33.12 o 
 -18  17   0       55.95       69.10     30.60 o 
 -17  17   0       19.37       34.15     20.57 o 
 -16  17   0      408.35      394.40     69.01 o 
 -15  17   0      695.14      666.00    144.95 o 
 -14  17   0       55.39       44.30     24.47 o 
 -13  17   0       24.59       10.34     30.85 o 
 -12  17   0      249.94      289.55     56.55 o 
 -11  17   0       62.05       25.81     19.34 o 
 -10  17   0     1195.81     1112.30    107.06 o 
  -9  17   0     1243.40     1109.39     81.75 o 
  -8  17   0     1770.89     1746.09     99.07 o 
  -7  17   0     7902.13     7846.15    594.60 o 
  -6  17   0      121.67      109.11     30.73 o 
  -5  17   0     1870.34     1691.31    105.63 o 
  -4  17   0     2267.91     1927.91     87.94 o 
  -3  17   0      523.24      489.34     38.79 o 
  -2  17   0      129.16       48.39     25.26 o 
  -1  17   0     2717.91     2691.53    156.33 o 
   0  17   0      374.07      479.67     66.19 o 
   1  17   0       21.54      -18.46     45.88 o 
   2  17   0      309.60      229.12     47.68 o 
   3  17   0      214.54      214.55     43.79 o 
   4  17   0        3.19      -14.40     53.71 o 
   5  17   0       53.64       44.76     41.40 o 
   6  17   0        0.57       34.14     20.19 o 
   7  17   0        2.42       26.94     35.39 o 
   8  17   0      192.03       95.17     46.96 o 
   9  17   0      218.77      329.05    104.12 o 
 -19  18   0      254.96      298.48     67.08 o 
 -18  18   0        0.12       47.92     38.60 o 
 -17  18   0        9.52       19.36     30.00 o 
 -16  18   0      482.44      494.36     78.88 o 
 -15  18   0      151.42      109.98     36.45 o 
 -14  18   0        0.82       34.08     15.85 o 
 -13  18   0        8.32       14.62     18.02 o 
 -12  18   0      535.27      612.98    131.66 o 
 -11  18   0       17.96       91.46     60.77 o 
 -10  18   0       17.41       28.18     26.08 o 
  -9  18   0      394.43      425.32    118.55 o 
  -8  18   0       39.68       24.47     13.34 o 
  -7  18   0       10.36        1.84     41.54 o 
  -6  18   0     5158.86     5915.95    408.09 o 
  -5  18   0        0.04       40.31     35.10 o 
  -4  18   0      303.74      265.20     90.69 o 
  -3  18   0        0.90       13.67     37.19 o 
  -2  18   0       77.39      109.21     57.10 o 
  -1  18   0      186.25      231.67     77.73 o 
   0  18   0      267.59      415.29    112.17 o 
   1  18   0      230.58      241.02     90.28 o 
   2  18   0       14.40        3.97     34.58 o 
   3  18   0       24.52      116.07     61.78 o 
   4  18   0      198.93      312.30    104.25 o 
   5  18   0      137.41       86.55     67.16 o 
   6  18   0        0.04       13.57     30.94 o 
   7  18   0        5.04      -76.88     56.67 o 
 -18  19   0      187.66      181.19     72.81 o 
 -17  19   0       54.94      109.66     55.87 o 
 -16  19   0       14.46       -9.89     25.94 o 
 -15  19   0       33.95      190.46     77.58 o 
 -14  19   0      204.99      290.37     93.95 o 
 -13  19   0        2.95       77.99     46.20 o 
 -12  19   0       57.07       16.00     36.57 o 
 -11  19   0     1158.84     1434.50    204.70 o 
 -10  19   0        0.00       -6.62     26.33 o 
  -9  19   0        1.24      -14.11     40.28 o 
  -8  19   0       90.39       93.20     50.76 o 
  -7  19   0      595.42     2065.11    261.01 o 
  -6  19   0      481.18      619.06    138.83 o 
  -5  19   0       17.65       19.28     37.46 o 
  -4  19   0      364.05      563.14    133.95 o 
  -3  19   0        3.22       24.94     26.85 o 
  -2  19   0      497.49      615.51    142.85 o 
  -1  19   0      333.34      401.39    116.49 o 
   0  19   0      888.85     1352.95    213.58 o 
   1  19   0       13.68        1.11     27.32 o 
   2  19   0        7.19       27.23     38.61 o 
   3  19   0        3.19       27.25     37.10 o 
   4  19   0        3.74        9.09     34.67 o 
   5  19   0       16.93       92.29     57.00 o 
   6  19   0       10.44       27.57     47.93 o 
 -17  20   0      206.48      119.16     59.41 o 
 -16  20   0      507.31      539.21    132.68 o 
 -15  20   0       10.60      -75.82     53.37 o 
 -14  20   0       13.17       82.74     45.80 o 
 -13  20   0        0.70       37.37     66.14 o 
 -12  20   0      417.63      399.53    109.18 o 
 -11  20   0       11.66      127.06     67.59 o 
 -10  20   0      126.26      236.82     88.50 o 
  -9  20   0      530.50      506.82    123.91 o 
  -8  20   0        2.08       -2.34     45.39 o 
  -7  20   0       42.82      102.99     52.81 o 
  -6  20   0      110.52       81.97     49.41 o 
  -5  20   0      304.08      327.97    106.48 o 
  -4  20   0      259.05      447.15    116.13 o 
  -3  20   0      191.15      261.38     89.88 o 
  -2  20   0      153.68       97.52     65.67 o 
  -1  20   0       18.69       73.69     49.42 o 
   0  20   0      154.96      218.29     96.93 o 
   1  20   0       12.32       -6.67     28.61 o 
   2  20   0       14.69       26.11     36.12 o 
   3  20   0      162.65      118.59     60.75 o 
 -16  21   0      108.37      -30.40     43.52 o 
 -15  21   0      333.08      315.92    100.62 o 
 -14  21   0      126.67       98.73    114.36 o 
 -13  21   0       16.77       55.99     37.93 o 
 -12  21   0      315.32      476.81    120.40 o 
 -11  21   0       60.02       38.27     42.70 o 
 -10  21   0        1.25        9.22     30.49 o 
  -9  21   0       23.62       44.24     44.86 o 
  -8  21   0      345.60      325.04    106.94 o 
  -7  21   0      332.29      352.48    112.50 o 
  -6  21   0      149.58      167.89     84.21 o 
  -5  21   0       87.66       66.01     43.62 o 
  -4  21   0      875.77     1035.66    193.65 o 
  -3  21   0       84.72       15.41     33.42 o 
  -2  21   0       17.00       13.67     29.08 o 
  -1  21   0       22.25       16.37     40.08 o 
   0  21   0       80.16       88.03     61.83 o 
   1  21   0      189.16      335.98    114.29 o 
 -14  22   0      238.17      379.93    113.59 o 
 -13  22   0       84.20      109.10     56.41 o 
 -12  22   0      122.54      215.71     88.02 o 
 -11  22   0       57.32       71.45     55.69 o 
 -10  22   0      150.83       92.13     61.19 o 
  -9  22   0      117.35      311.57    107.18 o 
  -8  22   0      199.78      118.40     69.24 o 
  -7  22   0      475.53      598.21    149.40 o 
  -6  22   0       51.37       80.54     57.81 o 
  -5  22   0      407.95      507.23    140.55 o 
  -4  22   0       17.89       27.90     38.93 o 
  -3  22   0        4.99       29.74     33.39 o 
  -2  22   0      192.65      174.69     82.98 o 
 -10  23   0      138.02       29.95     41.78 o 
  -9  23   0       72.71      146.03     70.78 o 
  -8  23   0        6.64       80.03     57.28 o 
   5 -23   1        5.28     -112.89     75.26 o 
   6 -23   1      189.92      233.93    103.57 o 
   7 -23   1      612.72      827.14    177.36 o 
   8 -23   1      315.34      470.38    136.96 o 
   9 -23   1      215.06      148.69     83.94 o 
  10 -23   1       36.47       -1.52     30.37 o 
  11 -23   1       65.47      109.64     46.44 o 
  12 -23   1       23.01       57.07     52.02 o 
   1 -22   1      380.50      440.46    132.14 o 
   2 -22   1        9.46      -42.00     70.64 o 
   3 -22   1       12.48       30.08     30.07 o 
   4 -22   1        4.67      -13.66     49.21 o 
   5 -22   1     2191.83     2279.22    289.87 o 
   6 -22   1       22.24      101.12     64.68 o 
   7 -22   1       14.51      -46.63     46.17 o 
   8 -22   1      132.18      194.93     86.00 o 
   9 -22   1      276.19       73.95     56.07 o 
  10 -22   1       64.67       10.65     29.64 o 
  11 -22   1       11.48        6.86     32.92 o 
  12 -22   1       48.18       99.86     73.22 o 
  13 -22   1       23.17       33.17     44.80 o 
  14 -22   1      389.73      281.53    103.37 o 
  -2 -21   1      339.69      437.45    120.88 o 
  -1 -21   1        0.02      -57.45     64.84 o 
   0 -21   1      352.06      516.14    130.99 o 
   1 -21   1      115.19      145.29     76.71 o 
   2 -21   1       66.71      147.47     67.77 o 
   3 -21   1        5.74        7.93     35.04 o 
   4 -21   1       93.44       39.74     42.61 o 
   5 -21   1       34.05      119.12     77.21 o 
   6 -21   1     1171.50     1143.30    195.46 o 
   7 -21   1      127.37      116.43     57.33 o 
   8 -21   1        3.71       31.94     37.75 o 
   9 -21   1      147.50      106.41     46.32 o 
  10 -21   1        0.75        1.10     27.37 o 
  11 -21   1        6.33       56.78     47.05 o 
  12 -21   1     1801.91     2093.18    261.96 o 
  13 -21   1      234.78      168.09     72.84 o 
  14 -21   1        5.25       -9.61     27.74 o 
  15 -21   1      469.64      339.11    102.12 o 
  16 -21   1       33.07      -39.41     31.37 o 
  -5 -20   1      122.61      188.80     79.75 o 
  -4 -20   1      419.33      460.83    129.88 o 
  -3 -20   1        0.03        1.65     23.87 o 
  -2 -20   1      109.21      148.94     73.61 o 
  -1 -20   1        2.76      134.48     70.36 o 
   0 -20   1       76.03      139.65     77.15 o 
   1 -20   1       24.21       29.77     31.91 o 
   2 -20   1       74.38       68.07     44.04 o 
   3 -20   1      532.00      540.25    131.87 o 
   4 -20   1        7.43       43.13     43.09 o 
   5 -20   1       22.91       86.81     42.21 o 
   6 -20   1        0.01      -25.96     47.61 o 
   7 -20   1      371.09      299.74     97.65 o 
   8 -20   1      955.66      926.66    172.82 o 
   9 -20   1       49.32       -3.30     49.20 o 
  10 -20   1       11.33       15.86     38.66 o 
  11 -20   1       36.26        9.91     27.62 o 
  12 -20   1      248.50      289.30     78.85 o 
  13 -20   1      361.07      194.19     76.48 o 
  14 -20   1       58.14       30.64     37.67 o 
  15 -20   1       35.81       72.96     48.15 o 
  16 -20   1      140.28      150.79     71.40 o 
  17 -20   1      248.21      138.55     55.88 o 
  -7 -19   1       89.18      239.26     91.08 o 
  -6 -19   1        2.22     -110.65     73.77 o 
  -5 -19   1        5.70       34.53     39.90 o 
  -4 -19   1      120.50      238.34     81.26 o 
  -3 -19   1        0.69      -13.65     51.63 o 
  -2 -19   1       28.73       75.62     61.62 o 
  -1 -19   1       25.58        5.75     29.84 o 
   0 -19   1     1792.61     1993.80    252.93 o 
   1 -19   1      119.86      154.40     70.95 o 
   2 -19   1      577.78      564.64    131.05 o 
   3 -19   1        0.37      -28.70     51.90 o 
   4 -19   1      115.24      129.27     61.84 o 
   5 -19   1       31.40      118.91     69.28 o 
   6 -19   1       59.88       52.44     47.62 o 
   7 -19   1     1634.31     1754.79    228.69 o 
   8 -19   1      176.63      177.12     72.97 o 
   9 -19   1      214.30      283.81     87.62 o 
  10 -19   1        3.07      -74.00     49.87 o 
  11 -19   1      391.08      309.82    211.00 o 
  12 -19   1      273.36      217.20     73.71 o 
  13 -19   1      125.25      154.48     68.08 o 
  14 -19   1       10.61       -8.48     41.40 o 
  15 -19   1       12.60       46.80     36.81 o 
  16 -19   1       46.73       37.71     42.04 o 
  17 -19   1      557.41      371.78    107.91 o 
  18 -19   1      332.59      134.34     62.02 o 
  -9 -18   1      275.00      413.13    120.40 o 
  -8 -18   1      221.01      251.78     88.33 o 
  -7 -18   1      130.66       50.22     36.83 o 
  -6 -18   1       20.32        1.29     19.51 o 
  -5 -18   1       78.19       22.42     37.63 o 
  -4 -18   1       11.32       12.46     42.32 o 
  -3 -18   1        3.48      -10.18     12.20 o 
  -2 -18   1      394.09      649.82    139.48 o 
  -1 -18   1        0.07      -17.56     31.72 o 
   0 -18   1       88.34       65.68     50.79 o 
   1 -18   1        7.88      -24.67     38.97 o 
   2 -18   1       91.86       93.78     50.23 o 
   3 -18   1     2412.00     1011.24   1343.55 o 
   4 -18   1     1081.63     1175.68    100.91 o 
   5 -18   1     2701.58     2578.44    108.98 o 
   6 -18   1     2190.81     2080.95    304.75 o 
   7 -18   1      126.89      117.73     32.90 o 
   8 -18   1        2.88       26.11     22.52 o 
   9 -18   1       20.68       -2.07     17.07 o 
  10 -18   1        0.59        2.09     30.55 o 
  11 -18   1      255.66      170.99     69.23 o 
  12 -18   1      196.07      335.74     97.28 o 
  13 -18   1     2220.99     2158.53    245.23 o 
  14 -18   1      394.09      626.88    132.49 o 
  15 -18   1      219.70      117.91     60.75 o 
  16 -18   1       33.95       88.74     61.28 o 
  17 -18   1        1.96       -6.08     26.40 o 
  18 -18   1      919.00      842.59    158.77 o 
  19 -18   1      205.27      185.19     79.10 o 
 -10 -17   1      213.25      308.17    100.77 o 
  -9 -17   1       53.68       -9.91     41.28 o 
  -8 -17   1       15.48      126.92     64.61 o 
  -7 -17   1      284.63      232.52     83.16 o 
  -6 -17   1       21.71       33.24     18.82 o 
  -5 -17   1        0.92        1.48     13.48 o 
  -4 -17   1        1.96        5.38     34.47 o 
  -3 -17   1      365.92      420.36     77.77 o 
  -2 -17   1     2369.53     2579.84    147.05 o 
  -1 -17   1      799.69       65.99    371.57 o 
   0 -17   1       89.27        6.85     64.37 o 
   1 -17   1     1977.79      948.83    825.35 o 
   2 -17   1        5.49       -1.13      5.99 o 
   3 -17   1       34.91       -4.26     10.88 o 
   4 -17   1     2099.90     1754.89    103.39 o 
   5 -17   1     1064.15      882.10     63.08 o 
   6 -17   1      305.86      309.16     39.43 o 
   7 -17   1        0.46        0.09     15.13 o 
   8 -17   1     1091.85      931.18    107.66 o 
   9 -17   1      102.94       67.67     19.47 o 
  10 -17   1     1474.17     1346.55    117.33 o 
  11 -17   1       27.93       53.91     41.00 o 
  12 -17   1      114.42       53.48     35.35 o 
  13 -17   1      289.78      270.05     55.79 o 
  14 -17   1      787.48      780.18     96.43 o 
  15 -17   1        5.45       79.50     56.40 o 
  16 -17   1      320.17      414.01     73.60 o 
  17 -17   1      585.59      612.50     89.16 o 
  18 -17   1       96.16       41.61     46.27 o 
  19 -17   1       64.76       33.05     19.09 o 
  20 -17   1      333.99      330.15     94.09 o 
 -11 -16   1        9.52       -3.40     25.07 o 
 -10 -16   1      222.16      124.35     65.68 o 
  -9 -16   1      195.13      177.11     46.14 o 
  -8 -16   1       63.85       41.78     51.94 o 
  -7 -16   1      221.16      269.94     53.78 o 
  -6 -16   1        3.30       18.71     21.41 o 
  -5 -16   1        4.08        8.13     37.66 o 
  -4 -16   1        9.42       -6.54     12.49 o 
  -3 -16   1      378.56      275.15     40.31 o 
  -2 -16   1       59.91        5.41      8.54 o 
  -1 -16   1        3.47       36.19     16.50 o 
   0 -16   1      637.00      548.00     81.04 o 
   1 -16   1      214.06      228.05     41.73 o 
   2 -16   1        2.90        2.44      5.45 o 
   3 -16   1     2911.06     2833.16     98.25 o 
   4 -16   1      139.05       94.22     51.83 o 
   5 -16   1      801.56      837.44     75.53 o 
   6 -16   1      408.84      383.88     42.26 o 
   7 -16   1       99.01       88.96     28.12 o 
   8 -16   1     2357.20     2741.97    151.36 o 
   9 -16   1      184.80      261.76     48.16 o 
  10 -16   1      354.65      406.86     93.06 o 
  11 -16   1     3074.06     2795.82    166.96 o 
  12 -16   1        3.30       -6.56     15.01 o 
  13 -16   1       58.29       26.33     19.81 o 
  14 -16   1       57.06       48.87     22.33 o 
  15 -16   1      384.74      528.39     95.02 o 
  16 -16   1      726.37      709.92     94.88 o 
  17 -16   1        8.73       -3.93     18.99 o 
  18 -16   1       11.36        7.71     21.87 o 
  19 -16   1        7.00       23.95     23.50 o 
  20 -16   1        0.64       55.73     25.06 o 
 -13 -15   1       15.08       41.03     50.78 o 
 -12 -15   1       10.30       53.72     42.95 o 
 -11 -15   1      281.34      224.65     54.85 o 
 -10 -15   1      184.42      215.63     51.13 o 
  -9 -15   1      301.34      455.32     72.44 o 
  -8 -15   1        0.13       -5.46     27.04 o 
  -7 -15   1      310.16      310.30     56.99 o 
  -6 -15   1      285.49      306.96     54.43 o 
  -5 -15   1       10.75       36.76     31.43 o 
  -4 -15   1      121.00      115.15     23.70 o 
  -3 -15   1        0.07       -0.52      6.19 o 
  -2 -15   1     2694.51     2706.13    142.74 o 
  -1 -15   1      323.65      331.10     37.78 o 
   0 -15   1      235.39      181.92     37.34 o 
   1 -15   1       33.45       18.61      7.44 o 
   2 -15   1        0.07       -3.97      5.64 o 
   3 -15   1      352.97      344.37     33.97 o 
   4 -15   1      177.67      153.90     23.95 o 
   5 -15   1       46.34       15.04     24.42 o 
   6 -15   1      101.46       75.42     31.40 o 
   7 -15   1      582.88      573.15     52.03 o 
   8 -15   1      813.82      718.98    100.93 o 
   9 -15   1     1095.13     1208.51     79.94 o 
  10 -15   1        5.90       -2.12     17.82 o 
  11 -15   1      448.74      482.38     67.06 o 
  12 -15   1      647.39      646.05     80.26 o 
  13 -15   1      164.33      167.53     44.58 o 
  14 -15   1       29.67       -7.13     22.43 o 
  15 -15   1      313.27      391.11     66.13 o 
  16 -15   1     1171.97     1318.38    133.13 o 
  17 -15   1       35.81       45.89     18.13 o 
  18 -15   1      126.72       85.01     63.81 o 
  19 -15   1      354.87      310.03     62.28 o 
  20 -15   1      133.05      161.21     46.89 o 
  21 -15   1      413.15      442.98    114.93 o 
 -14 -14   1       20.48      -46.39     49.19 o 
 -13 -14   1      261.06      218.40     55.98 o 
 -12 -14   1      214.34      317.47     63.03 o 
 -11 -14   1      541.64      690.63    122.15 o 
 -10 -14   1       37.82       -8.51     18.32 o 
  -9 -14   1        7.77       54.58     25.33 o 
  -8 -14   1      296.20      287.56     54.55 o 
  -7 -14   1      773.17      847.34     91.67 o 
  -6 -14   1      941.13     1088.28     99.35 o 
  -5 -14   1      466.19      511.26     66.38 o 
  -4 -14   1      741.32      710.58     93.16 o 
  -3 -14   1       81.06       83.92     26.02 o 
  -2 -14   1     1814.14     2039.15     90.18 o 
  -1 -14   1      295.40      329.58     36.26 o 
   0 -14   1       49.53       54.36     17.83 o 
   1 -14   1      587.59      527.95     33.57 o 
   2 -14   1      190.37      193.23     22.69 o 
   3 -14   1       48.22       34.94     11.75 o 
   4 -14   1      378.60      376.02     36.17 o 
   5 -14   1      184.80      213.12     28.40 o 
   6 -14   1        0.08        1.60     11.32 o 
   7 -14   1      724.24      890.91     65.26 o 
   8 -14   1        0.57       10.39      8.56 o 
   9 -14   1       46.96      103.00     23.62 o 
  10 -14   1       62.66       31.50     15.24 o 
  11 -14   1      458.05      434.52     63.02 o 
  12 -14   1       68.15       39.10     17.65 o 
  13 -14   1     5323.00     5254.19    228.48 o 
  14 -14   1      680.46      536.42     74.82 o 
  15 -14   1       59.92       32.91     22.49 o 
  16 -14   1      242.77      243.75     52.87 o 
  17 -14   1      234.31      282.82     56.11 o 
  18 -14   1       90.87       63.50     30.46 o 
  19 -14   1       55.22       67.37     24.99 o 
  20 -14   1      460.56      530.70    106.04 o 
  21 -14   1      116.24       47.22     33.99 o 
 -15 -13   1       64.03       82.23     48.71 o 
 -14 -13   1       24.48      -31.33     56.47 o 
 -13 -13   1       43.70       37.94     35.07 o 
 -12 -13   1     1848.52     2366.55    229.79 o 
 -11 -13   1      137.80       48.05     36.22 o 
 -10 -13   1      261.11      401.54     88.02 o 
  -9 -13   1      972.76     1057.65    118.61 o 
  -8 -13   1       34.34       33.91     21.62 o 
  -7 -13   1      687.89      604.02     75.15 o 
  -6 -13   1        1.36       18.17     20.17 o 
  -5 -13   1      271.29      339.64     61.80 o 
  -4 -13   1      117.02       12.19     16.88 o 
  -3 -13   1     2482.96     2647.45    202.48 o 
  -2 -13   1       42.52        8.11     10.66 o 
  -1 -13   1      775.47      630.33     46.68 o 
   0 -13   1       50.79       67.89     20.39 o 
   1 -13   1       87.96       81.95     13.48 o 
   2 -13   1      101.71      152.25     20.50 o 
   3 -13   1       17.23       12.47      9.80 o 
   4 -13   1        4.89        6.11      6.96 o 
   5 -13   1     2927.27     2977.11     95.64 o 
   6 -13   1      545.75      525.40     45.40 o 
   7 -13   1      101.52       49.81     13.14 o 
   8 -13   1     4623.12     4406.44    131.55 o 
   9 -13   1       22.61       11.17      8.39 o 
  10 -13   1      695.02      858.16     59.82 o 
  11 -13   1     3372.43     3741.57    179.23 o 
  12 -13   1      699.68      880.32     88.85 o 
  13 -13   1        5.88       25.91     16.59 o 
  14 -13   1      718.52      579.86     75.74 o 
  15 -13   1      210.45      167.19     38.57 o 
  16 -13   1        0.02       23.14     26.50 o 
  17 -13   1       17.36       41.13     20.13 o 
  18 -13   1        8.41        4.10     17.40 o 
  19 -13   1       26.90        6.68     16.46 o 
  20 -13   1      290.45      245.94     56.64 o 
  21 -13   1       57.73       64.55     46.32 o 
 -15 -12   1       90.08       20.12     29.08 o 
 -14 -12   1      749.04      604.74    121.03 o 
 -13 -12   1        0.80      -15.10     20.02 o 
 -12 -12   1      201.79       77.77     44.56 o 
 -11 -12   1     3171.91     3218.81    257.29 o 
 -10 -12   1      595.37      606.44    106.83 o 
  -9 -12   1       10.19       -1.61     30.57 o 
  -8 -12   1        8.93       -1.16     22.01 o 
  -7 -12   1     1855.93     1892.17    167.98 o 
  -6 -12   1       23.93       33.69     37.95 o 
  -5 -12   1      192.59      189.91     38.11 o 
  -4 -12   1      265.71      297.42     34.26 o 
  -3 -12   1      635.87      566.01     46.90 o 
  -2 -12   1      423.15      314.37     33.50 o 
  -1 -12   1      352.65      400.63     35.02 o 
   0 -12   1      681.86      747.58     37.23 o 
   1 -12   1      712.35      714.49     39.25 o 
   2 -12   1     1840.32     1790.73     68.17 o 
   3 -12   1     2797.68     3392.27     99.45 o 
   4 -12   1      110.03       81.63     15.39 o 
   5 -12   1        0.81        7.54      7.88 o 
   6 -12   1        0.13       -2.55      6.87 o 
   7 -12   1       12.71       27.68     10.59 o 
   8 -12   1      297.90      244.69     28.38 o 
   9 -12   1     1411.25     1809.04     82.06 o 
  10 -12   1      139.05      173.13     25.61 o 
  11 -12   1      460.34      435.45     50.68 o 
  12 -12   1     8458.24     8451.30    227.10 o 
  13 -12   1     1190.19     1220.43    106.41 o 
  14 -12   1      241.20      186.21     42.96 o 
  15 -12   1      741.35      706.09     85.90 o 
  16 -12   1        0.55        0.62     19.74 o 
  17 -12   1       41.00        8.52     17.80 o 
  18 -12   1       78.51       86.27     25.00 o 
  19 -12   1      140.07      161.95     47.30 o 
  20 -12   1        0.76       -9.47     42.40 o 
  21 -12   1        5.33       34.18     37.43 o 
 -16 -11   1        0.07        8.36     25.14 o 
 -15 -11   1       92.67      118.61     57.79 o 
 -14 -11   1      805.32      949.49    152.67 o 
 -13 -11   1     1810.43     1692.36    197.36 o 
 -12 -11   1      849.43     1054.79    149.12 o 
 -11 -11   1      140.68      182.78     61.83 o 
 -10 -11   1     3489.60     3998.29    271.29 o 
  -9 -11   1      643.72      670.96    106.35 o 
  -8 -11   1        9.12      -12.30     23.09 o 
  -7 -11   1        5.94       -1.19     16.94 o 
  -6 -11   1      332.20      360.36     67.66 o 
  -5 -11   1        0.46       23.83     12.77 o 
  -4 -11   1      481.55      598.75     49.33 o 
  -3 -11   1       72.87       58.83     24.56 o 
  -2 -11   1      130.30      217.26     36.48 o 
  -1 -11   1        4.50       11.36      9.53 o 
   0 -11   1     1084.47     1048.90     36.28 o 
   1 -11   1       90.03       60.44     11.40 o 
   2 -11   1        1.34        7.42      9.66 o 
   3 -11   1       11.26       22.17     11.97 o 
   4 -11   1      525.50      478.32     34.51 o 
   5 -11   1      498.82      501.01     31.86 o 
   6 -11   1       11.86       14.54      6.74 o 
   7 -11   1       21.81       18.65      8.74 o 
   8 -11   1        7.38        8.74      7.36 o 
   9 -11   1      137.48      172.45     24.07 o 
  10 -11   1     2619.24     2531.78     97.70 o 
  11 -11   1       17.74        8.89     12.12 o 
  12 -11   1     1424.77     1437.39     91.29 o 
  13 -11   1       21.28       61.21     20.09 o 
  14 -11   1       62.45       71.59     30.18 o 
  15 -11   1       24.90       32.36     17.38 o 
  16 -11   1     3818.27     3804.20    199.94 o 
  17 -11   1      149.34       69.93     27.61 o 
  18 -11   1        7.11       41.44     22.90 o 
  19 -11   1        0.72        3.94     30.34 o 
  20 -11   1       35.26       39.80     38.06 o 
  21 -11   1        0.45      -73.85     49.23 o 
 -17 -10   1       10.38       24.94     28.17 o 
 -16 -10   1      423.56      489.98    114.39 o 
 -15 -10   1      370.19      331.63     89.31 o 
 -14 -10   1        7.71        1.93     20.99 o 
 -13 -10   1     1124.27     1410.80    179.07 o 
 -12 -10   1     5466.70     5569.11    339.05 o 
 -11 -10   1      340.56      430.38     51.34 o 
 -10 -10   1      349.24      439.33     88.57 o 
  -9 -10   1      196.35      241.12     61.87 o 
  -8 -10   1       45.64       73.63     33.52 o 
  -7 -10   1       81.98       32.88     24.39 o 
  -6 -10   1      796.74      571.14     83.15 o 
  -5 -10   1     1573.87     1514.37    127.32 o 
  -4 -10   1       14.69       15.40     10.10 o 
  -3 -10   1      260.07      346.87     33.88 o 
  -2 -10   1       12.61       10.73      7.19 o 
  -1 -10   1     2513.92     2438.62    105.87 o 
   0 -10   1     2151.79     2176.13     73.73 o 
   1 -10   1      180.49      167.59     17.93 o 
   2 -10   1      503.83      610.17     36.95 o 
   3 -10   1     1019.45      938.03     48.42 o 
   4 -10   1     2276.99     2452.25     65.79 o 
   5 -10   1     4649.31     4523.41    106.33 o 
   6 -10   1     1046.31     1024.77     52.88 o 
   7 -10   1      122.08      176.53     23.11 o 
   8 -10   1    12601.79    13058.52    202.99 o 
   9 -10   1     2272.20     2364.33     89.25 o 
  10 -10   1      657.95      615.75     47.04 o 
  11 -10   1       56.13       30.78     10.75 o 
  12 -10   1       77.00       62.35     20.08 o 
  13 -10   1       79.72       83.77     22.30 o 
  14 -10   1      526.76      449.88     51.97 o 
  15 -10   1        0.26       11.07     22.27 o 
  16 -10   1      106.99      145.08     38.79 o 
  17 -10   1      816.51      935.90    101.53 o 
  18 -10   1      135.58       79.72     44.94 o 
  19 -10   1       84.80       57.44     43.15 o 
  20 -10   1      379.27      316.93     90.77 o 
  21 -10   1       25.11      -13.61     44.41 o 
 -18  -9   1      912.03      799.83    158.55 o 
 -17  -9   1      107.34      138.56     72.37 o 
 -16  -9   1      156.41      119.45     59.18 o 
 -15  -9   1       24.94        9.81     26.50 o 
 -14  -9   1      112.32      136.27     52.83 o 
 -13  -9   1       13.17       53.95     41.13 o 
 -12  -9   1      711.70       96.80    364.42 o 
 -11  -9   1     2084.30     2251.66     90.38 o 
 -10  -9   1      529.74      612.25     44.01 o 
  -9  -9   1        0.67        4.78      7.83 o 
  -8  -9   1      487.80      445.21     31.38 o 
  -7  -9   1       71.51       89.64     49.96 o 
  -6  -9   1     4418.73     4523.90    225.37 o 
  -5  -9   1      212.17      164.47     40.68 o 
  -4  -9   1      513.92      678.81     51.50 o 
  -3  -9   1      312.17      206.70     25.48 o 
  -2  -9   1      451.28      514.85     37.59 o 
  -1  -9   1        2.77       11.57      8.83 o 
   0  -9   1     1574.30     1722.43     43.57 o 
   1  -9   1      562.81      431.90     27.63 o 
   2  -9   1       40.19       25.10      8.60 o 
   3  -9   1     4329.12     4935.78    103.98 o 
   4  -9   1      579.87      615.71     36.40 o 
   5  -9   1      151.28      158.47     19.45 o 
   6  -9   1     6240.14     6175.48    122.95 o 
   7  -9   1       34.38       74.65     15.28 o 
   8  -9   1      585.89      621.49     43.17 o 
   9  -9   1     3345.27     3628.91    107.63 o 
  10  -9   1       99.65      118.98     20.37 o 
  11  -9   1      259.51      329.69     35.41 o 
  12  -9   1      105.62      120.02     26.63 o 
  13  -9   1        2.85        8.53     12.06 o 
  14  -9   1      172.32      190.03     33.48 o 
  15  -9   1       68.51       89.02     29.20 o 
  16  -9   1        0.23        5.33     20.05 o 
  17  -9   1      174.75      178.05     54.87 o 
  18  -9   1      908.82      939.74    178.94 o 
  19  -9   1       82.09       49.33    174.54 o 
  20  -9   1       38.30       76.18     44.80 o 
  21  -9   1       29.40       43.79     63.08 o 
 -18  -8   1       16.56      -68.42     49.71 o 
 -17  -8   1       97.33       78.02     44.82 o 
 -16  -8   1       90.28       81.37     49.92 o 
 -15  -8   1      242.90      227.23     75.00 o 
 -14  -8   1       94.26       45.28     14.22 o 
 -13  -8   1       25.61       18.41     10.95 o 
 -12  -8   1       24.02       11.90     12.22 o 
 -11  -8   1       80.52       79.07     24.86 o 
 -10  -8   1      102.68      131.68     21.19 o 
  -9  -8   1      398.01      355.97     32.39 o 
  -8  -8   1       51.71       80.94     13.79 o 
  -7  -8   1      160.53      224.15     39.77 o 
  -6  -8   1       95.57      146.97     19.94 o 
  -5  -8   1     3378.19     3051.92    124.27 o 
  -4  -8   1     1037.76     1221.33     70.24 o 
  -3  -8   1      112.55      142.76     21.70 o 
  -2  -8   1     4121.60     4612.25    105.85 o 
  -1  -8   1      555.85      618.93     36.72 o 
   0  -8   1       11.20       10.13      4.21 o 
   1  -8   1     1567.87     1583.26     50.50 o 
   2  -8   1     1219.59      977.44     43.07 o 
   3  -8   1       21.76       19.15      7.75 o 
   4  -8   1    17041.79    17546.98    187.41 o 
   5  -8   1      163.80      248.23     23.59 o 
   6  -8   1       13.48       60.32     12.96 o 
   7  -8   1     8319.60     9160.89    154.49 o 
   8  -8   1     5913.75     5953.16    129.85 o 
   9  -8   1      177.24      154.72     22.43 o 
  10  -8   1    14057.77    15021.53    222.15 o 
  11  -8   1       33.96       32.35     12.43 o 
  12  -8   1      238.16      329.29     33.51 o 
  13  -8   1     3255.86     3419.42    131.19 o 
  14  -8   1      434.55      425.37     47.64 o 
  15  -8   1      153.12      144.64     29.14 o 
  16  -8   1       29.20       22.33     23.63 o 
  17  -8   1        4.82        7.39     17.68 o 
  18  -8   1       23.71      -16.94     23.21 o 
  19  -8   1     3008.22     3343.59    288.52 o 
  20  -8   1        7.88      -12.17     19.30 o 
  21  -8   1        0.40      -17.13     20.23 o 
  22  -8   1        1.44       14.51     32.96 o 
 -19  -7   1       19.82        7.34     39.10 o 
 -18  -7   1       78.24      -24.14     33.82 o 
 -17  -7   1       19.06       97.27     52.91 o 
 -16  -7   1      435.25      482.96    100.59 o 
 -15  -7   1        0.30      -36.22     24.15 o 
 -14  -7   1      251.86      257.68     27.52 o 
 -13  -7   1     2362.11     2410.33     94.57 o 
 -12  -7   1     1373.86     1422.32     78.07 o 
 -11  -7   1      393.94      405.23     49.22 o 
 -10  -7   1      182.45      195.63     26.01 o 
  -9  -7   1      439.82      408.55     35.09 o 
  -8  -7   1       75.61       95.95     15.99 o 
  -7  -7   1       96.50       96.01     16.21 o 
  -6  -7   1     1797.82     2031.92     59.89 o 
  -5  -7   1     1907.10     1739.60     48.88 o 
  -4  -7   1    24699.39    23897.12    441.89 o 
  -3  -7   1     6432.41     6316.77    141.42 o 
  -2  -7   1      614.99      563.62     34.70 o 
  -1  -7   1     7349.18     7096.17    114.85 o 
   0  -7   1      348.15      373.25     22.96 o 
   1  -7   1        1.24        1.11      3.42 o 
   2  -7   1     9909.47     9989.03    126.16 o 
   3  -7   1     2686.49     2669.63     88.64 o 
   4  -7   1       45.46       48.67      9.85 o 
   5  -7   1     5416.74     5658.61    104.67 o 
   6  -7   1       36.78       19.97      6.61 o 
   7  -7   1       82.76      106.10     16.21 o 
   8  -7   1    45091.50    46214.80    351.60 o 
   9  -7   1      224.38      222.23     27.73 o 
  10  -7   1        3.95       10.96     10.97 o 
  11  -7   1        0.56       19.86     15.60 o 
  12  -7   1        4.21        7.17     10.83 o 
  13  -7   1      259.12      205.76     33.37 o 
  14  -7   1      252.93      233.22     36.15 o 
  15  -7   1       13.69       -8.87     62.14 o 
  16  -7   1        8.59       37.95     18.76 o 
  17  -7   1     1396.85     1217.43    124.19 o 
  18  -7   1      124.08      140.32     60.19 o 
  19  -7   1        6.31      -18.13     22.59 o 
  20  -7   1      701.03      763.27    106.00 o 
  21  -7   1      151.08      127.42     44.61 o 
  22  -7   1        0.78       57.45     36.01 o 
 -20  -6   1      663.07      680.35    145.81 o 
 -19  -6   1       37.09        8.05     25.31 o 
 -18  -6   1        0.18       63.33     77.06 o 
 -17  -6   1        2.08      -25.58     23.07 o 
 -16  -6   1       97.78      124.34     35.39 o 
 -15  -6   1       32.27       35.15     22.54 o 
 -14  -6   1      239.33      252.63     29.30 o 
 -13  -6   1      652.11      749.51     51.23 o 
 -12  -6   1       59.26       46.21     16.58 o 
 -11  -6   1      475.07      579.04     58.71 o 
 -10  -6   1      223.92      254.59     43.81 o 
  -9  -6   1     2084.61     2174.24     78.24 o 
  -8  -6   1      192.46      227.44     23.49 o 
  -7  -6   1      138.48      137.02     18.61 o 
  -6  -6   1       72.69       78.19     11.71 o 
  -5  -6   1       28.10       24.18      6.07 o 
  -4  -6   1      275.39      237.11     15.19 o 
  -3  -6   1    14713.28    14775.92    120.36 o 
  -2  -6   1      919.43      870.27     44.73 o 
  -1  -6   1      421.07      314.06     22.23 o 
   0  -6   1     8956.90     7461.21     77.29 o 
   1  -6   1      199.80      262.82     18.61 o 
   2  -6   1     2626.76     2300.28     71.45 o 
   3  -6   1     8917.31     9443.17    208.76 o 
   4  -6   1     1600.95     1590.71     50.58 o 
   5  -6   1       93.58       67.16     10.64 o 
   6  -6   1     4091.58     4350.73     95.78 o 
   7  -6   1     1129.75     1115.06     57.17 o 
   8  -6   1     1174.02     1192.89     64.27 o 
   9  -6   1        6.08        0.76     10.53 o 
  10  -6   1      302.30      304.40     35.45 o 
  11  -6   1       35.60       36.43     12.33 o 
  12  -6   1     1526.66     1587.48     75.88 o 
  13  -6   1      404.02      398.46     46.04 o 
  14  -6   1      888.64      763.26     56.62 o 
  15  -6   1       11.90       -6.02      9.26 o 
  16  -6   1      642.62       99.02    210.83 o 
  17  -6   1      696.93       93.87    433.52 o 
  18  -6   1       15.99       37.24     27.64 o 
  19  -6   1      149.70      220.54     56.89 o 
  20  -6   1       67.07      100.61     39.15 o 
  21  -6   1      959.71     1022.39    122.93 o 
  22  -6   1      254.94      174.67     70.84 o 
 -20  -5   1      214.40      321.54    105.37 o 
 -19  -5   1       23.86        0.07     40.00 o 
 -18  -5   1       21.58      -19.00     25.20 o 
 -17  -5   1        0.13       17.50     19.67 o 
 -16  -5   1       52.69       45.25     20.38 o 
 -15  -5   1      121.81      118.11     25.30 o 
 -14  -5   1      276.63      289.26     28.03 o 
 -13  -5   1        4.69       12.25      8.39 o 
 -12  -5   1      107.97      101.02     26.21 o 
 -11  -5   1      196.87      135.67     18.90 o 
 -10  -5   1     1952.69     1829.80    188.92 o 
  -9  -5   1       79.28       50.22     12.78 o 
  -8  -5   1     3892.42     3963.73    102.60 o 
  -7  -5   1     3478.59     3507.23     90.11 o 
  -6  -5   1      347.21      341.68     25.34 o 
  -5  -5   1       74.59       70.39     10.07 o 
  -4  -5   1     1823.25     1628.97     44.20 o 
  -3  -5   1      739.88      694.45     54.24 o 
  -2  -5   1    18142.25    16994.78    242.60 o 
  -1  -5   1        5.45       11.16      4.77 o 
   0  -5   1     1907.39     1752.30     37.75 o 
   1  -5   1    11934.75    11018.04    110.80 o 
   2  -5   1      832.89      627.04     29.99 o 
   3  -5   1      139.22       80.90     12.25 o 
   4  -5   1     6322.83     5999.07     97.01 o 
   5  -5   1      639.77      669.49     40.41 o 
   6  -5   1      209.03      221.89     25.69 o 
   7  -5   1     3019.97     2773.54    144.96 o 
   8  -5   1     3289.95     3179.89    102.26 o 
   9  -5   1     2282.09     2423.06     93.30 o 
  10  -5   1      437.83      539.39     66.72 o 
  11  -5   1      227.46      193.24     28.86 o 
  12  -5   1      757.51      797.38     61.88 o 
  13  -5   1     1459.93     1433.24     73.78 o 
  14  -5   1      134.37      126.55     22.31 o 
  15  -5   1      807.84      770.07     57.45 o 
  16  -5   1      502.75      410.02     48.80 o 
  17  -5   1     1615.27     1680.97     90.60 o 
  18  -5   1      665.32      684.00     92.67 o 
  19  -5   1      359.82      337.36     65.09 o 
  20  -5   1        1.27      -11.14     61.38 o 
  21  -5   1      350.30      279.29     63.33 o 
  22  -5   1        9.97        2.51     26.17 o 
 -20  -4   1      366.64      383.51     67.92 o 
 -19  -4   1        5.36        3.54     23.13 o 
 -18  -4   1        9.25       39.09     28.07 o 
 -17  -4   1       28.76       61.60     68.41 o 
 -16  -4   1        0.23       17.33     43.74 o 
 -15  -4   1      101.41       56.80     24.15 o 
 -14  -4   1      167.12      148.25     28.22 o 
 -13  -4   1      367.54      402.38     42.45 o 
 -12  -4   1      220.65      194.19     24.20 o 
 -11  -4   1      267.74      294.03     26.29 o 
 -10  -4   1      499.26      470.43     39.19 o 
  -9  -4   1      357.74      436.72     36.91 o 
  -8  -4   1       33.73       37.52      9.66 o 
  -7  -4   1    14724.84    15792.10    191.06 o 
  -6  -4   1      454.27      377.81     26.92 o 
  -5  -4   1     1267.76     1381.30     46.84 o 
  -4  -4   1      269.84      256.51     17.74 o 
  -3  -4   1       97.48       85.46      8.82 o 
  -2  -4   1     1605.26     1331.51     47.43 o 
  -1  -4   1   106213.66    97786.84    668.63 o 
   0  -4   1      127.65       70.99      7.39 o 
   1  -4   1        2.56       -2.70      3.94 o 
   2  -4   1   228814.67   207181.89   2349.29 o 
   3  -4   1     2423.16     2036.99     70.70 o 
   4  -4   1     1827.51     1773.56     59.19 o 
   5  -4   1    45147.38    46250.25    321.00 o 
   6  -4   1      475.81      504.22     36.44 o 
   7  -4   1      511.83      508.83     38.29 o 
   8  -4   1      123.79      165.20     31.58 o 
   9  -4   1      468.23      512.44     42.36 o 
  10  -4   1      409.92      564.28     46.64 o 
  11  -4   1     1513.93     1484.17     79.94 o 
  12  -4   1      696.81      784.30     46.36 o 
  13  -4   1      175.48       96.69     25.34 o 
  14  -4   1        9.68       18.39     10.18 o 
  15  -4   1      109.25      106.48     19.95 o 
  16  -4   1       87.21       21.64     22.80 o 
  17  -4   1     1514.21     1413.41    147.25 o 
  18  -4   1       63.80       91.38     67.72 o 
  19  -4   1      194.31      288.13     61.92 o 
  20  -4   1     1405.99     1594.13    153.25 o 
  21  -4   1        0.05      -20.89     48.16 o 
  22  -4   1       13.47       77.24     48.89 o 
 -21  -3   1        8.34       26.80     16.27 o 
 -20  -3   1       10.72       -1.96     16.89 o 
 -19  -3   1        5.32       11.86     23.63 o 
 -18  -3   1       95.76      114.04     35.76 o 
 -17  -3   1      809.72      998.71    102.79 o 
 -16  -3   1      198.14      166.66     41.71 o 
 -15  -3   1      296.38      345.66     57.76 o 
 -14  -3   1        5.49        3.96      9.84 o 
 -13  -3   1     2022.98     1900.51     96.45 o 
 -12  -3   1        9.55       11.72      8.06 o 
 -11  -3   1      125.77      128.64     18.91 o 
 -10  -3   1      185.88      106.05     62.96 o 
  -9  -3   1      613.22      541.22     32.40 o 
  -8  -3   1      216.17      199.46     23.17 o 
  -7  -3   1     2957.30     3172.28     86.29 o 
  -6  -3   1     9545.20    10174.86    207.52 o 
  -5  -3   1      653.73      702.24     33.52 o 
  -4  -3   1       76.85       82.99     11.81 o 
  -3  -3   1       71.92       77.34      8.26 o 
  -2  -3   1       56.83       53.87      5.93 o 
  -1  -3   1       81.12       88.28     19.38 o 
   0  -3   1     7904.83     7074.53    163.37 o 
   1  -3   1       90.82       60.06     14.99 o 
   2  -3   1      272.77      377.94     59.93 o 
   3  -3   1   166097.58   154283.50   4078.18 o 
   4  -3   1     1184.78     1353.34     72.03 o 
   5  -3   1        8.13        7.33      6.70 o 
   6  -3   1    12099.03    11525.59    166.50 o 
   7  -3   1     1628.33     1558.44     65.25 o 
   8  -3   1     2209.47     2070.06     80.54 o 
   9  -3   1     2934.88     2991.22    124.35 o 
  10  -3   1     2197.36     2301.29     78.62 o 
  11  -3   1     1354.05     1391.51     63.27 o 
  12  -3   1     4060.75     3908.80     99.86 o 
  13  -3   1      866.39      857.69     48.30 o 
  14  -3   1        1.55       14.82     20.75 o 
  15  -3   1        2.84       11.33     15.75 o 
  16  -3   1      452.76      337.67     60.05 o 
  17  -3   1      552.59      545.35     79.97 o 
  18  -3   1     1153.13     1218.01    124.68 o 
  19  -3   1      300.38      417.28     76.51 o 
  20  -3   1      304.65      280.42     62.88 o 
  21  -3   1      469.23      705.55    102.44 o 
  22  -3   1      180.05      272.39     91.34 o 
 -21  -2   1       24.45       19.44     42.25 o 
 -20  -2   1      162.28      135.05     41.40 o 
 -19  -2   1       24.85       26.71     17.07 o 
 -18  -2   1      451.02      477.99     74.40 o 
 -17  -2   1     1659.02     1659.07    132.73 o 
 -16  -2   1     1040.57     1067.83    102.67 o 
 -15  -2   1     1308.80     1194.93     83.72 o 
 -14  -2   1     1490.80     1545.12     79.05 o 
 -13  -2   1      310.03      282.35     31.59 o 
 -12  -2   1      146.84      131.25     29.90 o 
 -11  -2   1      283.04      362.18     47.21 o 
 -10  -2   1       49.56        9.73      8.18 o 
  -9  -2   1      194.81      241.92     36.96 o 
  -8  -2   1     4767.61     4807.00    177.26 o 
  -7  -2   1      374.38      268.61     33.39 o 
  -6  -2   1     1299.01     1358.37     60.35 o 
  -5  -2   1    13420.50    13218.12    170.25 o 
  -4  -2   1     2215.09     2277.72     62.70 o 
  -3  -2   1      443.30      374.23     26.21 o 
  -2  -2   1      167.12       88.91      9.24 o 
  -1  -2   1       53.31       55.91     12.51 o 
   1  -2   1     1880.86     1629.22     67.52 o 
   2  -2   1      209.84      260.97     20.33 o 
   3  -2   1     1701.74     1705.85     58.96 o 
   4  -2   1   205180.38   196188.77   1119.07 o 
   5  -2   1        9.56       20.92     10.88 o 
   6  -2   1     1772.32     1722.54     99.96 o 
   7  -2   1     1777.28     2366.28    159.20 o 
   8  -2   1     4647.32     4540.10     86.70 o 
   9  -2   1     2495.30     2503.19    108.25 o 
  10  -2   1     1120.12     1174.00     53.60 o 
  11  -2   1      133.96      114.98     17.19 o 
  12  -2   1        8.57        6.08      9.44 o 
  13  -2   1      986.02      976.75     65.57 o 
  14  -2   1        4.65        7.60     12.53 o 
  15  -2   1      152.98      175.98     33.33 o 
  16  -2   1       28.11       58.98     27.97 o 
  17  -2   1       62.65      117.80     57.20 o 
  18  -2   1      101.25       61.08     55.03 o 
  19  -2   1      539.61      616.05    126.56 o 
  20  -2   1       47.37       31.32     22.49 o 
  21  -2   1      235.22      334.90     73.28 o 
 -22  -1   1       20.21       19.57     28.42 o 
 -21  -1   1      260.17      375.11     70.86 o 
 -20  -1   1       25.28       15.06     18.96 o 
 -19  -1   1      751.87      824.98    101.60 o 
 -18  -1   1      525.72      636.92    133.57 o 
 -17  -1   1      110.56      139.34     40.16 o 
 -16  -1   1       77.24       45.74     13.14 o 
 -15  -1   1      883.84      792.19    102.43 o 
 -14  -1   1       60.56       80.28     19.60 o 
 -13  -1   1     1391.13     1219.91     66.84 o 
 -12  -1   1       68.03       76.13     19.80 o 
 -11  -1   1      942.94      966.95     72.21 o 
 -10  -1   1     4148.81     2284.98   1661.47 o 
  -9  -1   1     1441.21     1418.48     77.61 o 
  -8  -1   1      467.87      499.29     31.26 o 
  -7  -1   1     4793.22     4702.48    165.10 o 
  -6  -1   1      237.98      195.41     16.97 o 
  -5  -1   1      345.49      426.43     23.84 o 
  -4  -1   1    97795.92    94378.31    605.80 o 
  -3  -1   1       47.33       52.09     11.78 o 
  -2  -1   1        4.04        7.44      5.06 o 
   2  -1   1     7865.32     7772.31    207.92 o 
   3  -1   1      437.01      401.13     38.25 o 
   4  -1   1     2103.97     1760.53     65.69 o 
   5  -1   1    20775.51    19251.18    257.21 o 
   6  -1   1     3023.55     2743.90     55.99 o 
   7  -1   1     2808.68     2860.59     63.63 o 
   8  -1   1    23217.42    24362.68    378.85 o 
   9  -1   1        0.33        7.17      5.84 o 
  10  -1   1       13.65        8.57      7.67 o 
  11  -1   1      179.31      219.48     30.96 o 
  12  -1   1       37.36       32.09     12.00 o 
  13  -1   1     1374.56     1405.47     74.91 o 
  14  -1   1     1054.13      973.41     76.39 o 
  15  -1   1      342.89      412.06     63.44 o 
  16  -1   1     1613.46     1591.30    172.19 o 
  17  -1   1      102.36       98.17     48.67 o 
  18  -1   1       10.07       77.13     36.85 o 
  19  -1   1       24.84      -28.15     30.62 o 
  20  -1   1     1521.95     1247.29    133.16 o 
  21  -1   1        3.55      117.70     78.54 o 
 -22   0   1       27.29      -44.10     37.85 o 
 -21   0   1      422.46      614.04     95.70 o 
 -20   0   1       50.21       96.36     32.16 o 
 -19   0   1      597.31      672.34     90.33 o 
 -18   0   1       42.58       33.23     18.37 o 
 -17   0   1      544.13      545.75     77.10 o 
 -16   0   1       14.85        0.10     23.02 o 
 -15   0   1      405.87      452.58     51.59 o 
 -14   0   1       87.51       97.79     22.71 o 
 -13   0   1       30.81       52.84     15.64 o 
 -12   0   1      689.60      676.90     63.88 o 
 -11   0   1      249.98      263.12     38.58 o 
 -10   0   1     1524.83     1557.08     71.61 o 
  -9   0   1      327.49      362.87     32.39 o 
  -8   0   1        1.19       -1.33      6.08 o 
  -7   0   1      941.44      938.25     36.96 o 
  -6   0   1     4960.45     4364.77     73.78 o 
  -5   0   1     1831.07     1811.54     40.29 o 
  -4   0   1       22.73       27.47      5.41 o 
  -3   0   1     8182.30     7312.64     73.24 o 
   2   0   1      830.68      747.81     33.03 o 
   3   0   1    54929.77    50637.91    698.31 o 
   4   0   1      406.12      321.13     26.71 o 
   5   0   1      765.65      900.06     42.28 o 
   6   0   1     3453.95     3575.90     91.54 o 
   7   0   1      263.12      257.83     26.85 o 
   8   0   1      205.44      197.89     22.06 o 
   9   0   1     1253.87     1661.27     78.35 o 
  10   0   1     3144.94     3216.61     98.29 o 
  11   0   1      867.53      966.59     66.87 o 
  12   0   1     2131.55     2465.38     94.99 o 
  13   0   1       48.01       38.52     11.12 o 
  14   0   1     2289.59     2143.29    113.57 o 
  15   0   1      140.06      154.22     39.32 o 
  16   0   1      466.30      602.42     98.64 o 
  17   0   1       33.52       14.85     31.00 o 
  18   0   1      293.96      232.27     51.91 o 
  19   0   1       65.75       76.37     31.35 o 
  20   0   1      124.80      158.37     47.76 o 
 -22   1   1      288.99      284.62     83.78 o 
 -21   1   1      157.90      196.79     79.12 o 
 -20   1   1      126.85      193.68     51.46 o 
 -19   1   1      948.19     1016.02    110.53 o 
 -18   1   1       24.48        6.12     25.66 o 
 -17   1   1     1193.54     1239.46    151.28 o 
 -16   1   1      548.80      551.08     57.62 o 
 -15   1   1        7.29       46.12     18.86 o 
 -14   1   1     1238.99     1200.77    112.96 o 
 -13   1   1        2.12        9.32      8.09 o 
 -12   1   1      585.17      602.75     76.90 o 
 -11   1   1       69.96      109.58     61.31 o 
 -10   1   1        3.17        9.62      6.43 o 
  -9   1   1      135.89       77.10     19.20 o 
  -8   1   1      740.92      672.15     33.61 o 
  -7   1   1       62.30       72.55     12.04 o 
  -6   1   1      410.25      436.41     29.34 o 
  -5   1   1    17108.21    15232.88    216.74 o 
  -4   1   1        7.00        9.27      4.14 o 
  -3   1   1      357.06      352.14     16.54 o 
  -2   1   1     2061.30     1739.76     61.52 o 
   1   1   1      146.13       76.03     15.67 o 
   2   1   1       37.03       17.18      4.12 o 
   3   1   1      536.92      511.45     24.82 o 
   4   1   1    39792.60    39930.30    325.54 o 
   5   1   1      518.54      449.64     57.96 o 
   6   1   1     1133.85     1164.08     40.11 o 
   7   1   1     1498.98     1577.82     51.20 o 
   8   1   1      695.41      746.84     47.94 o 
   9   1   1       88.62       27.66     40.70 o 
  10   1   1       99.12      102.50     19.85 o 
  11   1   1       79.45       59.58     15.80 o 
  12   1   1      605.07      580.26     45.86 o 
  13   1   1     3124.70     3245.35    139.29 o 
  14   1   1      278.09      336.94     55.95 o 
  15   1   1      513.77      703.26     84.22 o 
  16   1   1      112.94       92.93     35.21 o 
  17   1   1      589.85      694.51     88.40 o 
  18   1   1      489.63      547.07     83.36 o 
  19   1   1      165.42      202.57     59.63 o 
  20   1   1        5.01       76.03     53.67 o 
 -22   2   1       10.47       -1.40     45.09 o 
 -21   2   1       10.18       -7.12     29.79 o 
 -20   2   1       14.31       41.48     22.96 o 
 -19   2   1      421.27      395.58     66.68 o 
 -18   2   1      839.23      930.92    141.25 o 
 -17   2   1      187.23      181.94     69.00 o 
 -16   2   1        5.71       38.28     20.49 o 
 -15   2   1      194.86      162.02     36.34 o 
 -14   2   1        8.51      -10.99     13.57 o 
 -13   2   1      225.58      258.27     26.79 o 
 -12   2   1     1964.32     2146.77     74.84 o 
 -11   2   1       34.78       33.64     10.99 o 
 -10   2   1        1.42       24.64      6.85 o 
  -9   2   1       35.36       15.04     14.40 o 
  -8   2   1       24.64       17.92     10.06 o 
  -7   2   1    14516.93    14755.87    361.79 o 
  -6   2   1     3948.49     3780.51     82.15 o 
  -5   2   1      675.40      562.23     29.11 o 
  -4   2   1   230865.91   214411.25   2333.20 o 
  -3   2   1      557.52      588.37     24.56 o 
  -2   2   1      339.99      320.65     20.27 o 
  -1   2   1     7871.51     7853.29    111.75 o 
   0   2   1      805.76      550.83     43.22 o 
   1   2   1       10.22       23.71     10.97 o 
   2   2   1        7.16        9.89      4.69 o 
   3   2   1     1063.91     1022.27     34.54 o 
   4   2   1      255.26      258.42     17.88 o 
   5   2   1     2658.74     2914.69     76.06 o 
   6   2   1     3538.15     3650.99     90.79 o 
   7   2   1       83.77      116.85     12.48 o 
   8   2   1      396.90      451.43     25.21 o 
   9   2   1      271.40      194.81     57.52 o 
  10   2   1      158.53      129.64     22.44 o 
  11   2   1     1638.10     1869.04    113.26 o 
  12   2   1      149.01       94.74     26.27 o 
  13   2   1       35.31       58.22     14.27 o 
  14   2   1       36.57       55.57     24.93 o 
  15   2   1       12.17       19.64     42.13 o 
  16   2   1      297.27      246.09     49.11 o 
  17   2   1       61.60       88.92     33.97 o 
  18   2   1      193.44      266.90     54.99 o 
  19   2   1      695.58      930.79    174.34 o 
  20   2   1       67.38       59.68     51.23 o 
 -23   3   1       34.24       46.93     39.76 o 
 -22   3   1      125.42       69.07     24.93 o 
 -21   3   1       53.34       64.96     38.01 o 
 -20   3   1      275.08      271.87     57.65 o 
 -19   3   1       23.11       29.19     23.06 o 
 -18   3   1     1892.38     2134.96    209.32 o 
 -17   3   1       18.97        2.62     20.61 o 
 -16   3   1     1069.82     1032.91     94.59 o 
 -15   3   1      171.17      155.70     25.26 o 
 -14   3   1        0.37       -5.63     15.68 o 
 -13   3   1       25.96       38.18     10.07 o 
 -12   3   1     6102.75     6178.38    128.84 o 
 -11   3   1        6.38       12.74      7.55 o 
 -10   3   1       31.55       47.20     12.34 o 
  -9   3   1     4178.87     4925.25    118.23 o 
  -8   3   1      288.79      244.05     24.82 o 
  -7   3   1     1572.67     1401.52     55.93 o 
  -6   3   1    10340.02     9917.01    169.28 o 
  -5   3   1       15.29       36.34      8.79 o 
  -4   3   1     1519.93     1322.90     44.39 o 
  -3   3   1   140932.78   133136.70    739.22 o 
  -2   3   1     3604.16     3105.58     55.12 o 
  -1   3   1      678.58      519.50     21.35 o 
   0   3   1    52269.13    46821.61    681.09 o 
   1   3   1       31.48       23.06      8.29 o 
   2   3   1     1434.02     1163.64     58.26 o 
   3   3   1       15.95        7.74      5.16 o 
   4   3   1     1574.24     1361.39     40.81 o 
   5   3   1       18.98       40.00      9.53 o 
   6   3   1     1769.15     1907.17     65.05 o 
   7   3   1       27.20       17.63     12.75 o 
   8   3   1        6.91       17.31      9.30 o 
   9   3   1      100.95      144.80     16.00 o 
  10   3   1      106.25      109.22     13.43 o 
  11   3   1       43.46       58.14     20.30 o 
  12   3   1        8.92       16.76     15.96 o 
  13   3   1       23.28       26.00     18.15 o 
  14   3   1      135.11       72.86     28.08 o 
  15   3   1      320.59      266.67    108.68 o 
  16   3   1       14.35        4.21     21.57 o 
  17   3   1       64.28       11.78     32.90 o 
  18   3   1       11.14       23.25     34.66 o 
  19   3   1        1.49      -56.79     47.90 o 
  20   3   1      248.96      409.83    121.37 o 
 -23   4   1      212.87      313.40     93.05 o 
 -22   4   1       15.43       63.98     31.35 o 
 -21   4   1       31.56       -2.49     28.50 o 
 -20   4   1       86.64       44.07     64.70 o 
 -19   4   1       53.19       23.45     29.90 o 
 -18   4   1       53.88       13.73     29.02 o 
 -17   4   1     1650.65     1612.10    163.74 o 
 -16   4   1     2007.16     1886.46    157.07 o 
 -15   4   1       95.04       33.72     33.04 o 
 -14   4   1      599.72      621.77     49.62 o 
 -13   4   1        0.03       10.45      8.92 o 
 -12   4   1       73.75       70.91     13.90 o 
 -11   4   1       22.57       65.58     18.28 o 
 -10   4   1     2613.28     2674.26     92.94 o 
  -9   4   1      848.02      840.78     49.80 o 
  -8   4   1    19559.30    20114.21    231.37 o 
  -7   4   1       94.75       72.04     16.26 o 
  -6   4   1     1411.12     1177.89     54.59 o 
  -5   4   1     6920.22     7329.17    114.55 o 
  -4   4   1     1549.83     1290.00     40.69 o 
  -3   4   1     2740.10     2696.05     54.83 o 
  -2   4   1   196194.98   187371.00   1304.14 o 
  -1   4   1     1996.69     1930.99     33.50 o 
   0   4   1      257.52      181.23     21.19 o 
   1   4   1    37036.00    37070.98    313.19 o 
   2   4   1      333.89      393.33     36.40 o 
   3   4   1     2833.95     2571.17     59.68 o 
   4   4   1      611.31      492.62     24.10 o 
   5   4   1        3.16        5.29      5.92 o 
   6   4   1     1144.96     1214.58     51.23 o 
   7   4   1    24690.10    24475.74    333.18 o 
   8   4   1      807.66      938.66     75.17 o 
   9   4   1     2140.46     2223.17     86.76 o 
  10   4   1      582.82      539.02     36.01 o 
  11   4   1     1019.24     1079.01     50.04 o 
  12   4   1      605.45      589.38     66.57 o 
  13   4   1      155.72      196.26     31.42 o 
  14   4   1      204.84      144.37     29.06 o 
  15   4   1      534.77      604.87     76.98 o 
  16   4   1      115.12      281.29     88.37 o 
  17   4   1      102.71      282.98     95.46 o 
  18   4   1       87.00       87.33     36.48 o 
  19   4   1       26.09       59.29     52.16 o 
 -23   5   1      111.09       81.06     53.78 o 
 -22   5   1      973.04     1006.37    124.75 o 
 -21   5   1       47.09      120.85     45.67 o 
 -20   5   1       59.48       70.05     38.76 o 
 -19   5   1      274.84      295.11     82.20 o 
 -18   5   1     2801.20     2581.75    239.38 o 
 -17   5   1      277.30      156.47     58.61 o 
 -16   5   1     1074.18     1134.51     73.45 o 
 -15   5   1      125.07      110.10     22.09 o 
 -14   5   1      410.79      431.63     59.09 o 
 -13   5   1     3702.04     3898.09    115.83 o 
 -12   5   1      189.47      162.87     26.26 o 
 -11   5   1      202.17      222.98     29.65 o 
 -10   5   1     3152.96     2746.55     93.60 o 
  -9   5   1       30.14       14.45      6.14 o 
  -8   5   1     1014.92     1065.48     55.28 o 
  -7   5   1     6544.99     6693.59    131.98 o 
  -6   5   1        5.42        2.90      5.71 o 
  -5   5   1      649.94      460.16     27.45 o 
  -4   5   1    49137.86    48736.96    336.50 o 
  -3   5   1        0.10        4.67      3.88 o 
  -2   5   1      204.08      188.67     18.79 o 
  -1   5   1    21063.74    20395.81    114.64 o 
   0   5   1     2897.11     2454.95     82.36 o 
   1   5   1     1299.02     1102.31     58.23 o 
   2   5   1     1749.70     1794.10     78.57 o 
   3   5   1       82.36       67.98      9.60 o 
   4   5   1      179.44      225.66     20.15 o 
   5   5   1      935.93     1003.40     47.25 o 
   6   5   1     2017.56     1945.29     63.67 o 
   7   5   1       80.04       80.77     20.32 o 
   8   5   1       24.47       21.18      7.51 o 
   9   5   1      209.42      212.62     26.72 o 
  10   5   1      294.28       88.93    102.12 o 
  11   5   1     9870.91     9581.81    208.90 o 
  12   5   1      212.24      219.44     23.55 o 
  13   5   1      133.13      132.10     35.50 o 
  14   5   1      135.70       94.13     29.63 o 
  15   5   1       91.72       78.62     45.05 o 
  16   5   1      360.06      290.00     87.71 o 
  17   5   1        0.47      -83.49     55.66 o 
  18   5   1        0.00       41.79     38.72 o 
  19   5   1        0.76      -26.12     28.17 o 
 -23   6   1       94.46      121.20     62.26 o 
 -22   6   1        0.00       -7.59     26.78 o 
 -21   6   1      664.37      506.33    111.36 o 
 -20   6   1       81.70      137.22     55.92 o 
 -19   6   1      334.28      411.31     97.93 o 
 -18   6   1     3905.97     4079.14    293.66 o 
 -17   6   1     1221.79     1079.87    100.88 o 
 -16   6   1      759.90      734.26    110.43 o 
 -15   6   1      128.78      147.37     25.47 o 
 -14   6   1       18.57       22.08     11.21 o 
 -13   6   1      179.62      154.60     22.50 o 
 -12   6   1       52.65       36.67     12.52 o 
 -11   6   1      212.72      242.69     31.04 o 
 -10   6   1     2057.27     2189.21    168.40 o 
  -9   6   1     5901.80     6036.73    141.25 o 
  -8   6   1      193.29      198.64     21.10 o 
  -7   6   1      159.67      114.41     15.71 o 
  -6   6   1     3287.39     3230.63     79.09 o 
  -5   6   1      954.15     1091.25     43.72 o 
  -4   6   1      293.98      407.61     25.64 o 
  -3   6   1     9025.48     8585.58     98.73 o 
  -2   6   1     1225.64     1262.38     37.07 o 
  -1   6   1     1171.07     1244.73     29.74 o 
   0   6   1     2038.31     2082.02     82.24 o 
   1   6   1      136.67      156.95     48.77 o 
   2   6   1     3923.22     3773.66    120.55 o 
   3   6   1     3696.99     3427.05    121.67 o 
   4   6   1     2306.78     2425.98     64.29 o 
   5   6   1     1894.97     1991.46     65.82 o 
   6   6   1       29.02       32.14     14.36 o 
   7   6   1      738.02      811.72     70.88 o 
   8   6   1      607.12      592.07     53.69 o 
   9   6   1      775.78      710.37     63.15 o 
  10   6   1     1264.10      554.50    489.62 o 
  11   6   1     1571.31     1720.81    110.62 o 
  12   6   1       98.66       34.13     19.04 o 
  13   6   1     1723.16     1810.96    220.34 o 
  14   6   1       85.02       96.32     50.27 o 
  15   6   1      101.17       87.92     46.56 o 
  16   6   1        3.28      -20.06     30.28 o 
  17   6   1        1.75       42.70     38.10 o 
  18   6   1      100.87      211.73     80.10 o 
 -22   7   1       25.77       84.36    115.01 o 
 -21   7   1       13.37      -16.74     27.24 o 
 -20   7   1      397.79      400.27     90.41 o 
 -19   7   1     1617.88     2034.02    193.33 o 
 -18   7   1      515.68      401.54     54.57 o 
 -17   7   1      454.04      328.01     51.62 o 
 -16   7   1      540.75      332.77     60.61 o 
 -15   7   1       49.51       35.55     13.76 o 
 -14   7   1      183.62      283.77     38.22 o 
 -13   7   1      207.48      184.61     28.30 o 
 -12   7   1       53.69       53.09     14.97 o 
 -11   7   1      141.35      145.95     21.40 o 
 -10   7   1      454.22      494.18     37.59 o 
  -9   7   1      146.38      168.99     26.92 o 
  -8   7   1    10964.25    11572.52    169.54 o 
  -7   7   1       25.52       18.02      6.76 o 
  -6   7   1      517.49      592.87     35.77 o 
  -5   7   1     4215.76     3984.21     88.02 o 
  -4   7   1     1558.38     1592.38     47.32 o 
  -3   7   1      255.72      360.36     21.48 o 
  -2   7   1     2838.55     3065.37     71.59 o 
  -1   7   1     4659.46     4531.98     62.64 o 
   0   7   1      674.08      606.28     40.49 o 
   1   7   1      551.88      584.28     57.51 o 
   2   7   1        0.36        6.29      7.80 o 
   3   7   1      164.57      144.98     25.80 o 
   4   7   1    21954.70    20651.91    727.20 o 
   5   7   1        2.90        0.48      3.58 o 
   6   7   1     1689.63     1665.60     65.88 o 
   7   7   1        5.72        8.40     22.41 o 
   8   7   1      391.38      311.07     48.15 o 
   9   7   1      817.60      814.45     66.30 o 
  10   7   1     1703.30     1687.51    102.98 o 
  11   7   1      171.20       49.35    121.98 o 
  12   7   1       11.69       34.85     23.51 o 
  13   7   1      273.48      268.59     33.24 o 
  14   7   1        6.29       24.52     26.96 o 
  15   7   1       14.22      -17.30     29.06 o 
  16   7   1        2.70        8.41     35.62 o 
  17   7   1        0.12        9.03     35.58 o 
  18   7   1        0.00       17.49     40.46 o 
 -22   8   1       86.79       27.48     24.36 o 
 -21   8   1       31.51      -25.37     42.77 o 
 -20   8   1      661.68      998.20    158.09 o 
 -19   8   1      469.94      517.55    107.00 o 
 -18   8   1       89.22       55.17     26.80 o 
 -17   8   1     1301.23     1239.84     72.38 o 
 -16   8   1     4244.05     4146.32    213.27 o 
 -15   8   1     1297.12     1225.31     82.29 o 
 -14   8   1       77.66       50.37     29.20 o 
 -13   8   1     4115.77     4352.33    146.72 o 
 -12   8   1      605.33      615.11     46.59 o 
 -11   8   1      104.20      104.38     18.93 o 
 -10   8   1    12470.79    12564.35    195.28 o 
  -9   8   1      338.98      337.31     31.76 o 
  -8   8   1     5482.86     5191.43    118.10 o 
  -7   8   1    48026.75    46258.48    338.22 o 
  -6   8   1     1853.25     1882.13     65.79 o 
  -5   8   1     3216.74     3276.57     82.53 o 
  -4   8   1     1218.38     1359.74     45.29 o 
  -3   8   1     3327.00     3396.41     70.69 o 
  -2   8   1     5835.64     5671.33    126.80 o 
  -1   8   1    25877.88    26634.44    303.61 o 
   0   8   1       77.76      110.24     20.28 o 
   1   8   1     1514.45     1599.76     83.09 o 
   2   8   1      791.50      936.27     65.74 o 
   3   8   1      850.92      835.32     59.47 o 
   4   8   1     3080.46     2785.01    443.27 o 
   5   8   1      424.70      333.33     52.24 o 
   6   8   1        4.51       23.44      9.71 o 
   7   8   1        5.90       21.22      9.41 o 
   8   8   1        7.15       -8.49     14.11 o 
   9   8   1      299.20      245.41     35.06 o 
  10   8   1       12.71        2.92      9.88 o 
  11   8   1     1177.32      312.74    660.51 o 
  12   8   1       36.05        6.87     47.21 o 
  13   8   1        9.85       16.29     28.64 o 
  14   8   1      302.31      359.66     96.10 o 
  15   8   1        6.67      -40.54     51.30 o 
  16   8   1      133.54      183.04     81.19 o 
  17   8   1      231.59      233.01     86.07 o 
 -22   9   1       15.53        1.54     28.51 o 
 -21   9   1       74.33       71.45     49.65 o 
 -20   9   1      173.61      228.63     75.10 o 
 -19   9   1       88.62      106.34     52.16 o 
 -18   9   1       12.84       26.10     19.14 o 
 -17   9   1      563.87      552.41     74.51 o 
 -16   9   1       13.96       34.61     18.19 o 
 -15   9   1     2695.37     2713.39    152.23 o 
 -14   9   1        3.31       28.97     14.19 o 
 -13   9   1      104.93      120.14     26.93 o 
 -12   9   1     2874.02     3083.55    106.70 o 
 -11   9   1        0.37        8.16     10.29 o 
 -10   9   1     2259.60     2360.59     87.34 o 
  -9   9   1     1273.79     1335.48     63.80 o 
  -8   9   1      288.20      205.86     23.03 o 
  -7   9   1       40.30       53.74     17.19 o 
  -6   9   1      536.56      350.07     28.87 o 
  -5   9   1      463.76      519.71     30.88 o 
  -4   9   1      233.45      243.50     19.70 o 
  -3   9   1      199.66      355.84     24.35 o 
  -2   9   1     1033.99      990.82     37.03 o 
  -1   9   1       15.39       37.49      7.58 o 
   0   9   1     1824.64     2454.85     87.90 o 
   1   9   1      327.15      405.26     37.67 o 
   2   9   1     1053.10     1093.69     74.24 o 
   3   9   1     1258.55     1412.85    107.19 o 
   4   9   1     1712.83      252.81    775.04 o 
   5   9   1       69.39       25.71     13.25 o 
   6   9   1      145.74       98.14     37.65 o 
   7   9   1     1040.13      970.62     56.51 o 
   8   9   1      480.59      453.45     74.45 o 
   9   9   1       51.98       52.90     16.50 o 
  10   9   1       43.54       24.90     21.05 o 
  11   9   1        0.01       20.70     38.15 o 
  12   9   1      669.10      741.67    131.27 o 
  13   9   1       79.57      158.02     63.04 o 
  14   9   1      537.21      610.97    129.23 o 
  15   9   1       19.21        4.59     20.13 o 
  16   9   1      484.59      550.02    128.73 o 
 -22  10   1      414.73      372.48    101.85 o 
 -21  10   1        9.33       46.43     41.63 o 
 -20  10   1        6.50       65.62     30.61 o 
 -19  10   1       47.07       24.00     18.46 o 
 -18  10   1       58.79       45.38     20.99 o 
 -17  10   1     1221.58     1135.72    107.63 o 
 -16  10   1      467.82      564.33     60.46 o 
 -15  10   1      441.33      394.67     47.65 o 
 -14  10   1      146.95      115.87     26.63 o 
 -13  10   1      288.87      306.93     40.77 o 
 -12  10   1      384.14      356.23     36.87 o 
 -11  10   1     2638.97     2532.09     95.88 o 
 -10  10   1      827.74      846.77     53.94 o 
  -9  10   1      295.14      354.06     33.05 o 
  -8  10   1    17570.37    18816.68    239.05 o 
  -7  10   1      310.63      343.74     30.79 o 
  -6  10   1      345.04      449.51     30.59 o 
  -5  10   1     1111.23     1162.01     47.10 o 
  -4  10   1      615.78      753.02     38.92 o 
  -3  10   1     2722.49     2882.59     71.34 o 
  -2  10   1      527.82      482.60     33.82 o 
  -1  10   1       67.04      119.14     13.25 o 
   0  10   1     1533.17     1689.79     76.56 o 
   1  10   1      281.91      239.43     30.78 o 
   2  10   1       99.58      129.91     26.73 o 
   3  10   1      469.26      117.18    301.70 o 
   4  10   1     1353.75     1182.74     87.67 o 
   5  10   1      527.64      426.95     77.72 o 
   6  10   1      234.97      331.10     68.11 o 
   7  10   1     1325.00     1482.29    157.07 o 
   8  10   1      195.01      241.07     64.03 o 
   9  10   1      348.86      317.63     36.36 o 
  10  10   1       56.68       19.18     16.47 o 
  11  10   1      194.42      177.76     68.65 o 
  12  10   1      415.62      462.85    101.89 o 
  13  10   1     1219.90     1445.11    192.52 o 
  14  10   1      304.27      236.78     78.52 o 
  15  10   1     1003.53     1304.98    194.35 o 
  16  10   1       32.13       16.52     30.76 o 
 -22  11   1      126.42      236.21     90.74 o 
 -21  11   1        0.23       47.07     35.22 o 
 -20  11   1        7.41       13.17     55.64 o 
 -19  11   1      173.93      105.05     48.99 o 
 -18  11   1       43.85       27.76     28.23 o 
 -17  11   1       92.91      117.83     38.05 o 
 -16  11   1     4470.96     4502.36    226.46 o 
 -15  11   1      369.63      427.60     51.94 o 
 -14  11   1      243.87      208.80     34.87 o 
 -13  11   1     3070.03     3086.98    132.81 o 
 -12  11   1      630.70      616.69     58.30 o 
 -11  11   1       32.92       36.76     10.73 o 
 -10  11   1      209.18      204.02     26.82 o 
  -9  11   1      364.76      342.84     33.27 o 
  -8  11   1        0.29       -1.53      8.30 o 
  -7  11   1      373.46      166.58     39.85 o 
  -6  11   1       55.32       14.41      9.14 o 
  -5  11   1        5.42       25.86      9.75 o 
  -4  11   1      393.92      448.77     30.49 o 
  -3  11   1     1256.45     1297.37     48.67 o 
  -2  11   1       56.18       60.09     13.16 o 
  -1  11   1       55.85       45.06     17.55 o 
   0  11   1      967.33     1133.35     67.67 o 
   1  11   1        0.93        2.69     12.75 o 
   2  11   1     2511.03     2835.40    143.57 o 
   3  11   1      172.59      161.41     32.93 o 
   4  11   1      320.66      312.21     46.20 o 
   5  11   1     9269.67     9446.12    373.31 o 
   6  11   1      512.52      647.69    102.53 o 
   7  11   1      633.34      705.98    111.51 o 
   8  11   1      848.68      883.23    128.27 o 
   9  11   1        0.24       28.32     36.47 o 
  10  11   1      534.33      717.30    124.12 o 
  11  11   1       64.04       23.98     25.10 o 
  12  11   1      388.79      407.86     99.53 o 
  13  11   1        3.41        2.81     25.47 o 
  14  11   1        9.69      -25.56     32.41 o 
  15  11   1      377.61      272.33     91.00 o 
 -21  12   1      771.22      919.65    162.49 o 
 -20  12   1      427.03      589.46     86.13 o 
 -19  12   1      341.32      307.21     60.37 o 
 -18  12   1        3.15       -6.63     16.44 o 
 -17  12   1       10.10       67.71    131.44 o 
 -16  12   1       62.36       57.78     23.66 o 
 -15  12   1       74.19       56.07     39.53 o 
 -14  12   1       16.43       21.86     16.45 o 
 -13  12   1     2255.15     2471.44    140.29 o 
 -12  12   1     8277.51     8380.26    220.20 o 
 -11  12   1      954.64      918.51     60.87 o 
 -10  12   1      399.04      323.96     34.32 o 
  -9  12   1      541.16      547.64     44.40 o 
  -8  12   1      139.12      130.90     20.80 o 
  -7  12   1        2.92        7.27      6.54 o 
  -6  12   1     1480.28     1883.01     74.06 o 
  -5  12   1      292.97      132.60     69.75 o 
  -4  12   1      962.68     1088.46     49.63 o 
  -3  12   1     2685.08     2512.19     87.72 o 
  -2  12   1        1.67        2.57      4.93 o 
  -1  12   1       23.82        6.72     11.58 o 
   0  12   1     1519.33     1729.58    235.19 o 
   1  12   1      271.24       76.55     66.02 o 
   2  12   1      375.65      292.80     62.66 o 
   3  12   1       24.66       20.34     11.96 o 
   4  12   1     1156.04     1340.76    108.36 o 
   5  12   1       54.38       74.57     40.72 o 
   6  12   1       59.22       61.32     22.13 o 
   7  12   1       89.92       95.79     40.41 o 
   8  12   1      185.71      299.18     74.85 o 
   9  12   1      619.48      604.35    111.06 o 
  10  12   1       15.60      -14.05     32.39 o 
  11  12   1     1506.15     1797.56    204.56 o 
  12  12   1       15.44      -38.11     32.00 o 
  13  12   1       41.10       32.56     32.47 o 
  14  12   1       32.28       21.22     27.87 o 
 -21  13   1       58.94       81.73     32.52 o 
 -20  13   1      176.40      178.50     70.31 o 
 -19  13   1      133.47      105.16     37.63 o 
 -18  13   1     1674.44     1848.13    147.02 o 
 -17  13   1       84.24       95.37     28.55 o 
 -16  13   1        0.00       -3.80     20.43 o 
 -15  13   1      109.51      163.51     43.72 o 
 -14  13   1     7606.54     7266.68    264.65 o 
 -13  13   1        0.12       -6.40     13.37 o 
 -12  13   1     1290.46     1217.79    102.69 o 
 -11  13   1      554.35      429.74     47.45 o 
 -10  13   1        9.17       10.54      7.75 o 
  -9  13   1        9.33       10.24     11.27 o 
  -8  13   1     2129.64     2582.87    123.35 o 
  -7  13   1      131.12       79.22     15.95 o 
  -6  13   1      166.43      101.68     17.33 o 
  -5  13   1      565.17      718.24     49.01 o 
  -4  13   1      385.93      395.20     44.55 o 
  -3  13   1      449.95      387.16     41.26 o 
  -2  13   1      508.67      516.84     40.09 o 
  -1  13   1     1607.33     1548.95    107.74 o 
   0  13   1      247.92      335.43     51.05 o 
   1  13   1     1762.45     1838.06     96.22 o 
   2  13   1      365.08      402.30     45.50 o 
   3  13   1       20.07        6.53     13.17 o 
   4  13   1       28.59       26.44     18.87 o 
   5  13   1      901.27      882.29     73.44 o 
   6  13   1     1149.74     1339.98    153.90 o 
   7  13   1      108.66      131.23     50.82 o 
   8  13   1      176.01       88.64     44.09 o 
   9  13   1      569.01      593.80    112.08 o 
  10  13   1     1807.05     2114.80    220.85 o 
  11  13   1      379.34      372.87     95.20 o 
  12  13   1       22.90       84.56     32.54 o 
  13  13   1       68.42      120.43     57.16 o 
 -21  14   1        3.41       10.51     20.47 o 
 -20  14   1        0.81       -4.88     21.06 o 
 -19  14   1       26.24       76.22     33.96 o 
 -18  14   1     1076.35     1092.13    115.29 o 
 -17  14   1      941.12     1034.25    109.41 o 
 -16  14   1       82.80       85.71     29.58 o 
 -15  14   1      215.96      224.67     59.66 o 
 -14  14   1      532.30      497.94     84.35 o 
 -13  14   1       33.00        4.34     21.50 o 
 -12  14   1       23.91        5.50     22.05 o 
 -11  14   1       33.42       47.86     30.69 o 
 -10  14   1      913.32      747.45     54.62 o 
  -9  14   1       91.21       93.67     19.23 o 
  -8  14   1      166.17      161.29     26.40 o 
  -7  14   1       20.93       44.48     14.52 o 
  -6  14   1      707.39      598.41     41.98 o 
  -5  14   1      360.80      412.35     41.18 o 
  -4  14   1       89.68       62.78     14.54 o 
  -3  14   1       11.16        5.97      7.43 o 
  -2  14   1      301.12      182.42     39.84 o 
  -1  14   1     1690.60     1823.91    184.01 o 
   0  14   1     1372.62     1382.03     83.99 o 
   1  14   1      174.08      134.94     41.76 o 
   2  14   1      152.50      174.33     40.68 o 
   3  14   1      186.19      136.92     33.81 o 
   4  14   1      448.46      438.23     65.32 o 
   5  14   1      453.50      378.90     47.45 o 
   6  14   1        0.00       -2.33     19.31 o 
   7  14   1        0.06       -6.08     54.29 o 
   8  14   1      199.59      320.41     65.03 o 
   9  14   1        1.38       80.48     45.43 o 
  10  14   1      667.99      683.18    125.50 o 
  11  14   1      334.95      261.08     79.77 o 
  12  14   1       73.56       79.95     38.32 o 
 -21  15   1      175.96      108.62     56.14 o 
 -20  15   1        6.64       59.18     59.66 o 
 -19  15   1        0.54       -1.30     23.17 o 
 -18  15   1      267.88      228.07     54.17 o 
 -17  15   1       51.03       31.85     53.40 o 
 -16  15   1      446.98      413.18     88.32 o 
 -15  15   1      251.90      258.30     53.65 o 
 -14  15   1       43.43       19.65     18.35 o 
 -13  15   1      302.59      179.21     40.95 o 
 -12  15   1      940.65     1120.27    105.70 o 
 -11  15   1       36.61       20.51     19.04 o 
 -10  15   1      106.16      114.19     20.10 o 
  -9  15   1      153.07      134.66     21.89 o 
  -8  15   1      328.41      331.79     42.93 o 
  -7  15   1       74.76       72.42     18.55 o 
  -6  15   1       36.03       14.75     11.19 o 
  -5  15   1      283.52      311.47     43.38 o 
  -4  15   1      219.78      325.06     35.26 o 
  -3  15   1       13.75       34.66     14.56 o 
  -2  15   1       10.46       12.39     12.05 o 
  -1  15   1        5.51       13.98     14.18 o 
   0  15   1      356.78      334.37     55.14 o 
   1  15   1       21.59       47.45     29.38 o 
   2  15   1        4.16       15.64     18.12 o 
   3  15   1      474.34      497.47     71.03 o 
   4  15   1       12.88       12.33     14.04 o 
   5  15   1       20.88      104.85     35.45 o 
   6  15   1        0.67      -10.91     18.94 o 
   7  15   1        0.18       17.74     18.97 o 
   8  15   1       95.60      341.09    200.55 o 
   9  15   1       56.25       46.61     24.75 o 
  10  15   1       61.44      157.94     47.00 o 
  11  15   1      835.09      857.25    166.89 o 
 -21  16   1        0.18      -10.13     24.15 o 
 -20  16   1      172.93      115.07     43.31 o 
 -19  16   1        6.59       24.31     26.59 o 
 -18  16   1      363.32      325.21     64.17 o 
 -17  16   1      255.46      386.63     86.56 o 
 -16  16   1      923.76      885.89    117.87 o 
 -15  16   1     1377.30     1381.77    126.34 o 
 -14  16   1      512.85      496.28     73.30 o 
 -13  16   1        0.11        4.79     20.46 o 
 -12  16   1       22.82       -5.98     40.50 o 
 -11  16   1     4268.87     4151.77    201.22 o 
 -10  16   1       76.75       62.95     15.84 o 
  -9  16   1        0.92       14.99     12.01 o 
  -8  16   1       11.62        4.18      8.81 o 
  -7  16   1      115.05       72.40     23.37 o 
  -6  16   1      555.44      464.62     57.60 o 
  -5  16   1       40.27       33.94     19.56 o 
  -4  16   1       68.25       77.08     18.58 o 
  -3  16   1      178.00      237.36     78.97 o 
  -2  16   1      885.48      728.29    139.00 o 
  -1  16   1     1044.89     1207.47    206.58 o 
   0  16   1       12.70      -25.05     27.40 o 
   1  16   1      214.92      366.43     61.01 o 
   2  16   1      231.99      300.19     56.48 o 
   3  16   1      561.17      599.68     78.01 o 
   4  16   1       40.04       58.42     23.76 o 
   5  16   1      132.39      116.13     48.00 o 
   6  16   1        9.06       18.63     29.44 o 
   7  16   1        7.02       65.07     26.16 o 
   8  16   1       93.42       19.71     25.05 o 
   9  16   1      986.89     1128.23    193.28 o 
 -20  17   1      129.34      109.05     41.04 o 
 -19  17   1      792.05      663.01     96.28 o 
 -18  17   1        6.90       17.05     18.77 o 
 -17  17   1      270.36      359.64     69.45 o 
 -16  17   1       21.23        7.59     24.69 o 
 -15  17   1      400.18      440.99    129.41 o 
 -14  17   1      416.47      494.75     75.98 o 
 -13  17   1        1.75       -9.58     17.46 o 
 -12  17   1        3.81        1.97     18.51 o 
 -11  17   1      700.77      864.16     92.51 o 
 -10  17   1     2913.76     2984.12    135.99 o 
  -9  17   1        0.76        7.71     13.21 o 
  -8  17   1       32.33       26.70     15.36 o 
  -7  17   1     2050.16     1710.21    113.50 o 
  -6  17   1      316.39      269.51    126.34 o 
  -5  17   1     1254.23     1133.62     84.63 o 
  -4  17   1      727.81      612.70    129.09 o 
  -3  17   1      122.66       98.86     49.07 o 
  -2  17   1       79.96       97.97     62.88 o 
  -1  17   1      161.75      164.23     72.02 o 
   0  17   1      169.53      118.11     59.22 o 
   1  17   1        0.24       24.20     51.26 o 
   2  17   1       74.93       32.92     18.99 o 
   3  17   1      186.03       78.34     27.86 o 
   4  17   1      371.85      472.48     72.89 o 
   5  17   1       57.94      108.03     25.90 o 
   6  17   1        1.72        0.44     48.11 o 
   7  17   1       15.65       55.29     28.01 o 
   8  17   1      188.69      284.84     98.76 o 
 -19  18   1      839.40      893.07    111.98 o 
 -18  18   1      471.00      512.04     82.97 o 
 -17  18   1       77.13       54.10     28.44 o 
 -16  18   1        0.96       -2.51     18.25 o 
 -15  18   1      151.67      175.98     56.77 o 
 -14  18   1      302.48      159.83     43.16 o 
 -13  18   1       91.92       98.67     33.94 o 
 -12  18   1      384.68      511.74     73.65 o 
 -11  18   1       17.95       -1.64     31.99 o 
 -10  18   1      142.87      171.21     68.79 o 
  -9  18   1      532.01      739.72    147.38 o 
  -8  18   1       77.92        9.01     37.69 o 
  -7  18   1        2.96       66.84     27.49 o 
  -6  18   1        2.28       12.80     18.22 o 
  -5  18   1       44.02       29.04     21.07 o 
  -4  18   1      177.84      231.51     86.77 o 
  -3  18   1      778.98      830.68    158.65 o 
  -2  18   1      704.73      682.80    141.39 o 
  -1  18   1       58.53      124.77     67.02 o 
   0  18   1       30.40       20.65     31.42 o 
   1  18   1      810.46     1087.23    188.85 o 
   2  18   1      256.79      273.86     55.39 o 
   3  18   1        6.82      -60.81     50.16 o 
   4  18   1        3.86        1.59     21.84 o 
   5  18   1      101.35      159.19     79.32 o 
   6  18   1        0.75       -6.63     33.71 o 
 -18  19   1       84.17       92.13     36.07 o 
 -17  19   1      186.75      177.02     49.34 o 
 -16  19   1       14.58       30.92     21.98 o 
 -15  19   1      517.37      524.87     81.62 o 
 -14  19   1      107.80       87.63     28.30 o 
 -13  19   1      101.76      115.90     51.55 o 
 -12  19   1      258.64      340.02     96.93 o 
 -11  19   1       13.64      -11.64     29.58 o 
 -10  19   1      266.98      255.09     87.22 o 
  -9  19   1      268.61      224.93     77.69 o 
  -8  19   1     3015.50     3760.40    341.91 o 
  -7  19   1      260.23      415.11    112.79 o 
  -6  19   1       29.63       27.53     36.99 o 
  -5  19   1      362.42      542.90    125.32 o 
  -4  19   1      888.35     1109.48    184.32 o 
  -3  19   1      262.26      220.90     84.32 o 
  -2  19   1      155.60      156.74     69.51 o 
  -1  19   1       59.53       53.65     26.57 o 
   0  19   1      110.25      105.60     54.89 o 
   1  19   1       77.66      146.60     62.52 o 
   2  19   1       39.01      163.32     80.69 o 
   3  19   1       20.58       81.79     56.67 o 
   4  19   1      170.33      210.38     91.03 o 
 -17  20   1      649.66      568.33    130.64 o 
 -16  20   1        1.69      -85.48     56.99 o 
 -15  20   1       51.93       83.08     61.74 o 
 -14  20   1      229.27      255.48     74.72 o 
 -13  20   1      335.85      345.67    173.62 o 
 -12  20   1        0.46       17.75     21.70 o 
 -11  20   1      144.66      161.28     71.93 o 
 -10  20   1      486.32      325.67     96.06 o 
  -9  20   1       29.17      373.81    116.78 o 
  -8  20   1      134.46      181.82     76.26 o 
  -7  20   1      577.10      528.68    132.77 o 
  -6  20   1       18.83      -12.73     40.65 o 
  -5  20   1       17.92       85.63     65.54 o 
  -4  20   1     1367.94     1386.99    216.67 o 
  -3  20   1      187.21      161.41     69.39 o 
  -2  20   1       23.42       70.25     53.57 o 
  -1  20   1      767.59      879.77    179.09 o 
   0  20   1       22.08      -11.72     33.20 o 
   1  20   1      233.09      220.43     92.83 o 
   2  20   1      169.94      241.09     94.31 o 
 -15  21   1      466.96      454.59    242.08 o 
 -14  21   1       61.39       49.57     33.00 o 
 -13  21   1       46.08      -56.84     47.70 o 
 -12  21   1        3.82       27.43     27.26 o 
 -11  21   1       82.84      101.65     61.31 o 
 -10  21   1       26.39       96.44     61.12 o 
  -9  21   1      255.20      214.09     88.12 o 
  -8  21   1       91.12      130.23     70.17 o 
  -7  21   1      314.13      416.98    121.26 o 
  -6  21   1      903.04      812.41    167.45 o 
  -5  21   1       38.23        8.75     49.41 o 
  -4  21   1       58.09       88.61     62.26 o 
  -3  21   1      235.27      278.40     99.10 o 
  -2  21   1      348.40      408.70    122.09 o 
  -1  21   1      137.09       81.68     45.38 o 
 -13  22   1        4.23     -122.04     81.36 o 
 -12  22   1       83.86      147.37     66.53 o 
 -11  22   1      330.75      229.20     81.66 o 
 -10  22   1      104.30      195.38     83.95 o 
  -9  22   1       10.12      -13.98     48.63 o 
  -8  22   1       12.98      -36.14     43.15 o 
  -7  22   1        0.77       65.66     30.66 o 
  -6  22   1       78.54       62.78     72.24 o 
  -5  22   1       56.61       64.27     56.72 o 
  -4  22   1       24.54       57.35     31.18 o 
   3 -23   2       10.44      -24.79     65.43 o 
   4 -23   2       99.36       63.44     43.95 o 
   5 -23   2       47.87       31.09     35.36 o 
   6 -23   2      377.06      585.28    148.69 o 
   7 -23   2       71.81       34.64     42.93 o 
   8 -23   2      241.90       99.10     58.44 o 
   9 -23   2      147.34      135.37     69.43 o 
  10 -23   2      242.64      222.81     85.13 o 
  11 -23   2      320.65      504.29    136.75 o 
  12 -23   2        1.21     -114.91     76.61 o 
  -1 -22   2      743.77      766.76    168.69 o 
   0 -22   2      224.44      113.44     65.77 o 
   1 -22   2       40.99       31.19     35.62 o 
   2 -22   2     1035.13     1318.91    216.52 o 
   3 -22   2      207.55      504.98    141.62 o 
   4 -22   2      165.03      227.71     92.14 o 
   5 -22   2      324.27      298.35    102.47 o 
   6 -22   2        4.38       43.75     41.83 o 
   7 -22   2      147.25      154.57     74.80 o 
   8 -22   2      147.53      140.53     65.42 o 
   9 -22   2      641.94      570.32    141.53 o 
  10 -22   2      369.05      373.31    119.17 o 
  11 -22   2        2.21       -7.72     30.42 o 
  12 -22   2      105.18      147.98     63.77 o 
  13 -22   2        9.95       55.34     48.37 o 
  14 -22   2      354.26      256.00    111.52 o 
  -4 -21   2      111.01      104.04     65.79 o 
  -3 -21   2      459.63      737.07    164.64 o 
  -2 -21   2        0.66       40.27     45.52 o 
  -1 -21   2      179.83      134.62     65.29 o 
   0 -21   2      543.90      428.16    126.29 o 
   1 -21   2      174.03      148.17     79.95 o 
   2 -21   2      104.58      161.62     76.58 o 
   3 -21   2        3.76       92.16     55.64 o 
   4 -21   2      106.68      120.45     66.30 o 
   5 -21   2      351.56      271.70    100.20 o 
   6 -21   2      507.46      639.62    143.76 o 
   7 -21   2        2.56      -29.90     49.68 o 
   8 -21   2      237.75      224.66     85.98 o 
   9 -21   2     1762.86     2140.90    262.15 o 
  10 -21   2        3.80       86.63     55.68 o 
  11 -21   2      228.73      240.45     85.80 o 
  12 -21   2     1279.72     1608.33    229.38 o 
  13 -21   2       22.01       66.62     52.08 o 
  14 -21   2       38.55       91.26     65.99 o 
  15 -21   2     3437.89     3072.27    320.83 o 
  16 -21   2        0.88      -58.97     49.26 o 
  -6 -20   2        0.63       93.50     53.72 o 
  -5 -20   2      205.65      186.60     80.94 o 
  -4 -20   2      268.25      388.61    114.05 o 
  -3 -20   2       41.10       -3.58     29.44 o 
  -2 -20   2      131.83      335.80    106.21 o 
  -1 -20   2        1.56       -7.27     44.81 o 
   0 -20   2        7.06        2.61     36.24 o 
   1 -20   2     1521.62     2011.65    254.92 o 
   2 -20   2       18.01       91.83     59.32 o 
   3 -20   2       10.23       24.81     36.08 o 
   4 -20   2      432.27      424.16    113.39 o 
   5 -20   2       78.28       58.04     45.17 o 
   6 -20   2       10.16      -15.23     44.98 o 
   7 -20   2       83.91      116.17     67.63 o 
   8 -20   2      372.18      367.25    106.07 o 
   9 -20   2       47.28       -4.47     32.70 o 
  10 -20   2       91.02       18.95     35.52 o 
  11 -20   2       23.08        1.23     24.55 o 
  12 -20   2       13.87       39.98     98.66 o 
  13 -20   2     3112.10     3343.78    323.47 o 
  14 -20   2      620.69      528.11    129.68 o 
  15 -20   2        4.75       78.63     64.90 o 
  16 -20   2     3249.36     3644.33    344.20 o 
  17 -20   2       33.04      -98.57     65.72 o 
  -8 -19   2      642.13      756.31    162.61 o 
  -7 -19   2       97.82      118.25     63.55 o 
  -6 -19   2       23.71       65.82     38.65 o 
  -5 -19   2      324.12      445.23    119.72 o 
  -4 -19   2       41.54       76.23     39.95 o 
  -3 -19   2        0.52      -40.50     48.92 o 
  -2 -19   2      110.92       33.26     32.61 o 
  -1 -19   2       81.46       52.01     44.04 o 
   0 -19   2      118.17      212.89     82.22 o 
   1 -19   2       17.84       11.13     38.20 o 
   2 -19   2      804.16      835.17    159.06 o 
   3 -19   2      714.00      860.94    157.87 o 
   4 -19   2        0.42       -0.39     39.76 o 
   5 -19   2      331.91     1512.53    207.93 o 
   6 -19   2       44.96       93.96     45.35 o 
   7 -19   2       14.95       72.18     55.28 o 
   8 -19   2      429.30      420.09    109.55 o 
   9 -19   2     1013.54     1174.83    182.52 o 
  10 -19   2      283.22      292.34     95.07 o 
  11 -19   2      240.89       98.92     45.52 o 
  12 -19   2      119.43       73.05     51.29 o 
  13 -19   2       75.02       37.88     33.78 o 
  14 -19   2     3423.03     3769.02    335.61 o 
  15 -19   2      168.73      115.40     55.50 o 
  16 -19   2       43.82       41.23     23.89 o 
  17 -19   2      211.78       78.56     52.89 o 
  18 -19   2       41.25       62.69     48.00 o 
 -10 -18   2       12.57      -27.64     35.17 o 
  -9 -18   2        6.08      -54.02     45.96 o 
  -8 -18   2      118.19       88.33     57.96 o 
  -7 -18   2       87.74       34.94     43.71 o 
  -6 -18   2       44.34      -33.01     60.82 o 
  -5 -18   2        0.05      -32.61     58.08 o 
  -4 -18   2       91.87       96.88     58.07 o 
  -3 -18   2       23.07      -31.69     35.53 o 
  -2 -18   2      804.34      708.63    146.39 o 
  -1 -18   2       53.28       67.59     42.55 o 
   0 -18   2       32.27       21.31     37.51 o 
   1 -18   2      251.23      180.53     71.16 o 
   2 -18   2      303.55      273.53     46.26 o 
   3 -18   2      145.13      113.13     20.16 o 
   4 -18   2      533.44      458.00     43.28 o 
   5 -18   2      158.33       49.05     33.39 o 
   6 -18   2     1124.51      913.42     67.48 o 
   7 -18   2      651.38      558.64     70.29 o 
   8 -18   2      190.17      225.12     43.89 o 
   9 -18   2      564.37      492.55     69.50 o 
  10 -18   2      302.04      194.14     40.50 o 
  11 -18   2      329.36      327.81     94.62 o 
  12 -18   2      427.87      406.18    104.80 o 
  13 -18   2       34.59      -37.09     57.01 o 
  14 -18   2       70.46       73.34     34.99 o 
  15 -18   2      769.77      521.32    121.75 o 
  16 -18   2      356.01      203.91     80.29 o 
  17 -18   2       66.88      141.50     69.49 o 
  18 -18   2     1474.36     1631.37    222.03 o 
  19 -18   2      179.24      297.10     96.97 o 
 -11 -17   2       42.89       -9.26     23.81 o 
 -10 -17   2        7.29      -25.84     47.42 o 
  -9 -17   2        0.13      -62.98     46.43 o 
  -8 -17   2       20.58       28.87     43.34 o 
  -7 -17   2        0.00      -75.03     51.01 o 
  -6 -17   2      118.90      111.48     47.36 o 
  -5 -17   2      641.84      550.47     88.09 o 
  -4 -17   2      831.00      741.01    101.05 o 
  -3 -17   2        5.16       15.18     15.75 o 
  -2 -17   2      515.60      559.84     62.98 o 
  -1 -17   2       55.99       72.00     27.35 o 
   0 -17   2        3.13       -1.22     10.63 o 
   1 -17   2      354.58      364.11     50.08 o 
   2 -17   2      496.88      517.57     39.40 o 
   3 -17   2      239.81      226.84     30.18 o 
   4 -17   2     4560.44     4650.20    190.07 o 
   5 -17   2       99.88       36.66     48.78 o 
   6 -17   2       14.26        5.19      8.35 o 
   7 -17   2     4870.76     4370.77    215.58 o 
   8 -17   2       73.42       67.58     28.77 o 
   9 -17   2      153.33       75.44     42.10 o 
  10 -17   2       56.19       90.33     52.53 o 
  11 -17   2      471.32      568.65    120.97 o 
  12 -17   2      271.24      437.13    105.01 o 
  13 -17   2       54.94       -4.32     36.67 o 
  14 -17   2       65.62       41.22     41.82 o 
  15 -17   2        1.01       18.67     24.06 o 
  16 -17   2     1344.97     1098.87    175.44 o 
  17 -17   2       32.83       52.40     53.58 o 
  18 -17   2       20.38       -6.84     40.81 o 
  19 -17   2      109.32      162.10     67.67 o 
 -12 -16   2      531.85      508.69    126.55 o 
 -11 -16   2      264.00      334.54    100.83 o 
 -10 -16   2       15.52       21.98     19.27 o 
  -9 -16   2      291.44      437.52     69.11 o 
  -8 -16   2       72.42       63.33     28.17 o 
  -7 -16   2      275.41      217.83     44.04 o 
  -6 -16   2       25.48       17.37     12.66 o 
  -5 -16   2      602.82      515.60     65.75 o 
  -4 -16   2       33.85       25.14     19.02 o 
  -3 -16   2       70.37       42.00     11.95 o 
  -2 -16   2       27.54       64.00     20.31 o 
  -1 -16   2      715.97      861.39     75.84 o 
   0 -16   2      645.15      718.92     67.79 o 
   1 -16   2      426.69      482.97     33.53 o 
   2 -16   2     2020.33     1934.19     76.53 o 
   3 -16   2       49.95       55.67     13.38 o 
   4 -16   2       75.08       66.70     17.47 o 
   5 -16   2     3335.07     3510.73    124.11 o 
   6 -16   2      297.46      486.09     65.44 o 
   7 -16   2       77.49       74.34     19.18 o 
   8 -16   2     2880.41     2643.64    149.74 o 
   9 -16   2      644.44      863.48     94.57 o 
  10 -16   2      270.17      209.28     68.32 o 
  11 -16   2       45.39       99.03     48.34 o 
  12 -16   2      153.43      123.66     56.75 o 
  13 -16   2      335.67      447.27    107.78 o 
  14 -16   2      869.60      826.51    146.28 o 
  15 -16   2      619.84      813.34     98.71 o 
  16 -16   2      327.10      378.69     97.17 o 
  17 -16   2        9.17       45.20     37.75 o 
  18 -16   2      122.24       37.27     39.28 o 
  19 -16   2      638.03      676.43    140.93 o 
  20 -16   2      257.49      394.87    109.05 o 
 -13 -15   2      125.25      125.18     53.81 o 
 -12 -15   2       16.89      -76.46     50.97 o 
 -11 -15   2      590.94      678.53     88.17 o 
 -10 -15   2      311.74      375.33     77.51 o 
  -9 -15   2      593.77      799.10     92.60 o 
  -8 -15   2      173.64      145.70     38.04 o 
  -7 -15   2      152.00      207.61     45.65 o 
  -6 -15   2        0.28      -23.72     40.34 o 
  -5 -15   2      249.84      313.33     50.89 o 
  -4 -15   2      167.75      112.49     65.79 o 
  -3 -15   2     1794.42     1964.71     89.22 o 
  -2 -15   2       23.45       26.94     22.12 o 
  -1 -15   2      346.40      322.24     44.12 o 
   0 -15   2      633.29      646.48     63.23 o 
   1 -15   2        1.20       -0.86      8.02 o 
   2 -15   2      697.53      687.53     65.36 o 
   3 -15   2      659.75      626.45     45.92 o 
   4 -15   2     1531.67     1531.61     75.13 o 
   5 -15   2       65.40       66.29     16.75 o 
   6 -15   2       22.83       -4.22     26.84 o 
   7 -15   2      561.06      511.31     49.02 o 
   8 -15   2      231.39      157.63     36.00 o 
   9 -15   2     1296.70     1269.91    104.58 o 
  10 -15   2        4.99       -3.88     28.52 o 
  11 -15   2      106.03       82.65     69.53 o 
  12 -15   2     1547.51     1650.90    129.73 o 
  13 -15   2       22.88       12.84     17.40 o 
  14 -15   2       18.90       26.54     27.76 o 
  15 -15   2      265.39      267.54     53.88 o 
  16 -15   2      252.65      334.81     64.49 o 
  17 -15   2       91.51      145.09     48.09 o 
  18 -15   2       50.32       45.20     26.71 o 
  19 -15   2       42.86       86.67     40.03 o 
  20 -15   2       50.60       23.94     32.41 o 
 -14 -14   2       51.00      154.63     67.54 o 
 -13 -14   2      220.58      174.19     47.52 o 
 -12 -14   2      375.14      322.35     61.78 o 
 -11 -14   2       15.26       18.52     24.78 o 
 -10 -14   2     2399.91     2619.42    168.03 o 
  -9 -14   2      766.15      956.13     97.62 o 
  -8 -14   2     1169.09     1134.69    186.00 o 
  -7 -14   2       87.42       94.21     30.49 o 
  -6 -14   2      476.37      442.77     60.85 o 
  -5 -14   2      163.56       93.45     24.41 o 
  -4 -14   2       20.00       19.56     13.99 o 
  -3 -14   2     2243.51     2354.43     94.89 o 
  -2 -14   2        2.46        3.79      7.51 o 
  -1 -14   2     2172.56     2227.47    121.67 o 
   0 -14   2        4.22       27.46      7.04 o 
   1 -14   2      130.61      124.61     17.17 o 
   2 -14   2      699.48      658.45     43.38 o 
   3 -14   2        5.70        6.51      5.83 o 
   4 -14   2       52.48      112.17     23.77 o 
   5 -14   2       60.05       22.64      9.94 o 
   6 -14   2       76.16       74.55     16.75 o 
   7 -14   2        1.89        0.14     12.88 o 
   8 -14   2      101.45      194.96     39.65 o 
   9 -14   2      269.02      181.86     30.33 o 
  10 -14   2     4269.02     4098.65    189.86 o 
  11 -14   2      891.43     1076.33    100.67 o 
  12 -14   2      268.60      283.13     52.60 o 
  13 -14   2      578.24      558.20     76.25 o 
  14 -14   2       19.19       14.82     17.32 o 
  15 -14   2        2.56       -2.58     20.31 o 
  16 -14   2       49.42       20.98     50.88 o 
  17 -14   2       95.82      124.49     38.92 o 
  18 -14   2      130.20       79.11     51.10 o 
  19 -14   2       15.66       42.50     24.44 o 
  20 -14   2       40.95       23.19     16.25 o 
 -15 -13   2     1029.95     1220.00    176.42 o 
 -14 -13   2        9.72       23.91     19.32 o 
 -13 -13   2      269.31      398.43    100.63 o 
 -12 -13   2      939.63      846.13    131.57 o 
 -11 -13   2        7.90       39.02     23.92 o 
 -10 -13   2     1656.65     1988.10    142.85 o 
  -9 -13   2     2622.37     2964.66    288.05 o 
  -8 -13   2      496.90      535.16     81.55 o 
  -7 -13   2      413.86      463.04     62.76 o 
  -6 -13   2      285.65      355.07     53.41 o 
  -5 -13   2        2.19       19.25     17.78 o 
  -4 -13   2      213.13      202.51     36.72 o 
  -3 -13   2       56.35       49.64     15.89 o 
  -2 -13   2       52.84       86.19     17.22 o 
  -1 -13   2        7.82        7.42     10.01 o 
   0 -13   2      175.52      161.07     17.28 o 
   1 -13   2       19.23       47.05     17.76 o 
   2 -13   2       16.73        6.78      5.11 o 
   3 -13   2        7.19        2.31      7.37 o 
   4 -13   2        9.51       27.81      9.33 o 
   5 -13   2     3980.43     4315.69    114.88 o 
   6 -13   2       38.93       30.71     13.38 o 
   7 -13   2      121.76      113.05     23.64 o 
   8 -13   2       86.46       97.52     17.32 o 
   9 -13   2      186.43      174.60     26.51 o 
  10 -13   2      198.18      172.07     29.78 o 
  11 -13   2      137.40      194.09     43.51 o 
  12 -13   2        0.22       15.20     26.10 o 
  13 -13   2       87.80       79.17     25.96 o 
  14 -13   2     1034.11     1134.89    108.79 o 
  15 -13   2      455.07      429.87     91.08 o 
  16 -13   2      205.95      151.45     43.58 o 
  17 -13   2     1741.65     2191.28    212.52 o 
  18 -13   2      131.97      219.14     53.10 o 
  19 -13   2       27.87       28.03     19.67 o 
  20 -13   2      495.90      474.34     80.68 o 
  21 -13   2      193.25      245.48     95.55 o 
 -16 -12   2       62.31       67.51     32.06 o 
 -15 -12   2      537.73      580.99    122.33 o 
 -14 -12   2     1134.52     1447.77    185.30 o 
 -13 -12   2      383.20      418.36     97.78 o 
 -12 -12   2      281.57      262.45     75.83 o 
 -11 -12   2      486.98      636.72    108.82 o 
 -10 -12   2       28.69       28.90     18.37 o 
  -9 -12   2      600.96      535.83     91.56 o 
  -8 -12   2     1982.95     1722.40    154.30 o 
  -7 -12   2       73.38       75.18     23.02 o 
  -6 -12   2      714.19      735.25     74.03 o 
  -5 -12   2     1685.80     1698.69    107.41 o 
  -4 -12   2       60.30       43.04     14.95 o 
  -3 -12   2      735.41      865.76     53.41 o 
  -2 -12   2      337.45      316.80     30.84 o 
  -1 -12   2     1174.98     1226.67     36.36 o 
   0 -12   2     6675.79     7444.11    170.06 o 
   1 -12   2     1774.62     1971.69     66.69 o 
   2 -12   2      435.38      383.65     31.33 o 
   3 -12   2      313.46      278.44     27.87 o 
   4 -12   2       57.04       26.15      7.62 o 
   5 -12   2        8.66        1.03     18.37 o 
   6 -12   2      652.11      538.03     48.73 o 
   7 -12   2        2.91        3.18     11.14 o 
   8 -12   2       12.67       10.60     17.07 o 
   9 -12   2      164.61      211.46     28.04 o 
  10 -12   2      214.78      278.24     31.98 o 
  11 -12   2      120.09       56.23     19.20 o 
  12 -12   2     1267.05     1267.97    106.97 o 
  13 -12   2      178.61      170.68     43.05 o 
  14 -12   2      314.29      341.47    118.81 o 
  15 -12   2      137.71      126.06     37.08 o 
  16 -12   2       44.21       34.23     31.86 o 
  17 -12   2      648.58      741.74     95.09 o 
  18 -12   2      474.29      587.89     86.71 o 
  19 -12   2       12.37      -27.34     22.41 o 
  20 -12   2       16.15       78.78     49.19 o 
  21 -12   2      131.43      103.08     52.41 o 
 -17 -11   2      124.72       44.97     33.61 o 
 -16 -11   2      443.85      323.58     92.38 o 
 -15 -11   2        4.02      -10.33     27.17 o 
 -14 -11   2      188.72      263.40     79.35 o 
 -13 -11   2       51.56       49.39     33.39 o 
 -12 -11   2       14.40       24.72     21.12 o 
 -11 -11   2     3351.39     3138.00    240.58 o 
 -10 -11   2     3118.73     3289.32    234.36 o 
  -9 -11   2      167.57      199.79     55.28 o 
  -8 -11   2        0.01       -7.62     12.68 o 
  -7 -11   2      170.59      245.98     56.22 o 
  -6 -11   2      103.41      111.30     27.46 o 
  -5 -11   2     1072.03     1080.62    104.15 o 
  -4 -11   2      267.69      289.60     31.01 o 
  -3 -11   2      138.66      134.28     20.28 o 
  -2 -11   2        0.33       -1.06      6.92 o 
  -1 -11   2     1018.03     1036.90     34.47 o 
   0 -11   2     1383.43     1406.19     51.10 o 
   1 -11   2     7735.23     8709.06    135.33 o 
   2 -11   2       10.02       37.18     10.41 o 
   3 -11   2      546.23      502.56     36.41 o 
   4 -11   2     2718.58     3133.66     92.64 o 
   5 -11   2     1733.35     1548.14    109.74 o 
   6 -11   2     1535.54     1716.19     70.03 o 
   7 -11   2     2026.30     2329.30     86.59 o 
   8 -11   2       20.71       17.24     17.21 o 
   9 -11   2        2.81        4.52     10.06 o 
  10 -11   2    12371.64    13588.12    229.73 o 
  11 -11   2      500.82      544.24     55.14 o 
  12 -11   2     1110.97     1214.72     85.13 o 
  13 -11   2     8336.26     8155.66    274.50 o 
  14 -11   2      143.43      164.06     48.11 o 
  15 -11   2      380.82      405.38     64.38 o 
  16 -11   2       35.51       27.79     36.35 o 
  17 -11   2      211.30      116.05     37.63 o 
  18 -11   2      218.93      284.70     59.65 o 
  19 -11   2       86.36      139.99     65.32 o 
  20 -11   2        0.29      -60.38     48.30 o 
  21 -11   2       13.07       48.38     73.17 o 
 -18 -10   2       30.67       61.92     27.45 o 
 -17 -10   2        3.12       61.30     45.18 o 
 -16 -10   2      137.18      223.69     77.66 o 
 -15 -10   2     1301.49     1481.69    189.34 o 
 -14 -10   2      334.24      434.26    100.08 o 
 -13 -10   2      511.77      562.16     60.58 o 
 -12 -10   2       16.87       31.08     10.37 o 
 -11 -10   2     1337.42     1442.25     87.30 o 
 -10 -10   2     5308.36     5506.60    174.61 o 
  -9 -10   2        1.20        6.93     11.34 o 
  -8 -10   2      768.77      861.62     52.81 o 
  -7 -10   2     2989.22     2943.38    246.92 o 
  -6 -10   2      466.44      423.45     28.40 o 
  -5 -10   2      256.33      293.82     40.68 o 
  -4 -10   2     1070.95     1234.65     80.83 o 
  -3 -10   2     2260.38     2323.30     79.66 o 
  -2 -10   2     2222.47     1991.65     71.99 o 
  -1 -10   2       33.36       24.79      5.64 o 
   0 -10   2     1336.40     1455.41     50.16 o 
   1 -10   2        5.40        3.24      7.03 o 
   2 -10   2     3353.09     3548.13     88.59 o 
   3 -10   2      536.25      562.24     37.52 o 
   4 -10   2       60.24       71.77     23.80 o 
   5 -10   2      209.98      202.44     23.05 o 
   6 -10   2       87.03       68.67     14.35 o 
   7 -10   2        8.10       10.08      6.81 o 
   8 -10   2    15284.95    15731.64    364.29 o 
   9 -10   2      727.96      790.32     52.59 o 
  10 -10   2      236.50      242.33     30.20 o 
  11 -10   2        1.96       12.52     12.02 o 
  12 -10   2     1615.65     1745.27    100.65 o 
  13 -10   2      133.89      142.08     30.91 o 
  14 -10   2      266.93      217.86     45.09 o 
  15 -10   2      238.79      169.75     39.77 o 
  16 -10   2      127.06      109.13     35.12 o 
  17 -10   2      970.53     1063.51    109.34 o 
  18 -10   2        0.09       21.72     26.02 o 
  19 -10   2       19.94        8.14     33.08 o 
  20 -10   2      223.70      225.70     54.95 o 
  21 -10   2      131.54      176.73     78.08 o 
 -18  -9   2        3.44      -28.63     35.63 o 
 -17  -9   2      132.31      145.94     65.36 o 
 -16  -9   2       20.79        4.29     21.17 o 
 -15  -9   2     1083.17     1205.61     99.65 o 
 -14  -9   2     1806.00     2020.84     92.85 o 
 -13  -9   2       22.94        9.70      9.36 o 
 -12  -9   2        5.95        5.49      6.23 o 
 -11  -9   2      125.32      110.56     22.44 o 
 -10  -9   2       88.73       78.10     14.38 o 
  -9  -9   2       33.08       23.52      8.48 o 
  -8  -9   2       38.81       35.88     10.84 o 
  -7  -9   2     2086.11     2111.48     78.59 o 
  -6  -9   2      122.74      157.01     19.51 o 
  -5  -9   2      107.18      130.99     25.48 o 
  -4  -9   2       20.31        9.19      4.08 o 
  -3  -9   2     1590.52     1473.28     85.17 o 
  -2  -9   2        1.01        3.02      2.64 o 
  -1  -9   2        6.29        5.40      3.32 o 
   0  -9   2    14512.33    14848.16    162.60 o 
   1  -9   2        7.17        9.70      6.38 o 
   2  -9   2        0.03        9.13      6.72 o 
   3  -9   2     1806.38     1576.79     79.22 o 
   4  -9   2       27.78       21.13      9.15 o 
   5  -9   2      270.97      288.76     25.90 o 
   6  -9   2      353.06      398.74     32.38 o 
   7  -9   2      243.75      226.95     25.33 o 
   8  -9   2      993.20      863.13     52.14 o 
   9  -9   2       22.72       30.22     14.70 o 
  10  -9   2      693.97      742.19     51.68 o 
  11  -9   2      106.29       98.79     19.88 o 
  12  -9   2       32.64       40.24     16.85 o 
  13  -9   2      139.40      163.24     31.29 o 
  14  -9   2       55.75      139.02     44.11 o 
  15  -9   2     2705.73     2610.86    151.95 o 
  16  -9   2       74.51       63.11     23.36 o 
  17  -9   2       59.76       38.66     39.63 o 
  18  -9   2      403.33      358.81    168.86 o 
  19  -9   2        3.04       -3.45     18.37 o 
  20  -9   2       46.42       49.51     56.32 o 
  21  -9   2     1023.13      904.44    122.97 o 
  22  -9   2        0.26      -84.86    108.86 o 
 -19  -8   2      154.10      185.71     69.26 o 
 -18  -8   2       32.52       64.96     48.14 o 
 -17  -8   2        0.26       -9.37     18.55 o 
 -16  -8   2      183.32      161.56     38.22 o 
 -15  -8   2        5.05       29.14     15.33 o 
 -14  -8   2     2358.45     2307.97     97.58 o 
 -13  -8   2     1949.22     2095.76    121.27 o 
 -12  -8   2      346.33      312.57     45.15 o 
 -11  -8   2       23.55        8.61     13.87 o 
 -10  -8   2      315.10      352.70     33.67 o 
  -9  -8   2      127.89      145.39     21.95 o 
  -8  -8   2     6247.70     6470.04    126.83 o 
  -7  -8   2      233.49      270.85     23.63 o 
  -6  -8   2        0.07       -3.89      7.04 o 
  -5  -8   2     2047.83     2002.19     65.07 o 
  -4  -8   2     1765.82     1788.04     70.97 o 
  -3  -8   2        0.57       -0.16      3.15 o 
  -2  -8   2     7268.12     6862.61    114.36 o 
  -1  -8   2       47.69       48.42      6.87 o 
   0  -8   2      203.55      185.90     16.11 o 
   1  -8   2     8869.64     8094.02    114.07 o 
   2  -8   2     5983.44     5401.32    134.79 o 
   3  -8   2     2071.11     1984.08     86.72 o 
   4  -8   2     2369.76     2777.32     84.70 o 
   5  -8   2        5.67        6.57      6.17 o 
   6  -8   2      120.74       83.89     13.83 o 
   7  -8   2     8300.75     8998.04    156.26 o 
   8  -8   2      723.63      786.62     48.42 o 
   9  -8   2      753.62      699.55     47.24 o 
  10  -8   2     8778.91     8866.29    170.05 o 
  11  -8   2      332.09      341.01     34.35 o 
  12  -8   2       87.97       48.87     16.42 o 
  13  -8   2      510.91      427.36     49.29 o 
  14  -8   2       14.37       29.91     19.07 o 
  15  -8   2       19.57       10.98     23.71 o 
  16  -8   2     1455.26     1159.40    149.86 o 
  17  -8   2        2.00       -0.29     23.45 o 
  18  -8   2       21.27      -24.24     24.20 o 
  19  -8   2     1061.81     1187.36    128.52 o 
  20  -8   2      227.59      273.25     63.91 o 
  21  -8   2      403.18      317.59     70.79 o 
 -20  -7   2      309.65      343.04    105.45 o 
 -19  -7   2      234.06      295.10     90.52 o 
 -18  -7   2       51.79       90.52     32.62 o 
 -17  -7   2      124.34      150.04     80.39 o 
 -16  -7   2       62.75       33.37     63.22 o 
 -15  -7   2      317.00      267.94     29.23 o 
 -14  -7   2        5.19        7.14      8.36 o 
 -13  -7   2     1039.63     1113.58     89.40 o 
 -12  -7   2      448.97      436.68     42.68 o 
 -11  -7   2      123.32       45.28     48.43 o 
 -10  -7   2     4527.23     4740.50    125.70 o 
  -9  -7   2     1003.08     1085.63     82.74 o 
  -8  -7   2      162.89      162.57     19.96 o 
  -7  -7   2     9254.85     9799.52    166.48 o 
  -6  -7   2       85.40       83.68     13.12 o 
  -5  -7   2     5188.68     5312.49    109.41 o 
  -4  -7   2    16003.43    16433.02    213.24 o 
  -3  -7   2       87.04       64.81     13.13 o 
  -2  -7   2     2214.59     1974.86     56.24 o 
  -1  -7   2     1129.42     1238.94     39.63 o 
   0  -7   2        0.11       -0.63      3.96 o 
   1  -7   2       67.31       43.42      8.24 o 
   2  -7   2     3257.90     3180.64     99.43 o 
   3  -7   2      294.69      278.79     31.67 o 
   4  -7   2      194.60      151.68     18.57 o 
   5  -7   2    29154.90    28561.56    249.06 o 
   6  -7   2      153.94      165.27     20.30 o 
   7  -7   2      714.61      652.53     40.12 o 
   8  -7   2     4914.54     4262.77    123.64 o 
   9  -7   2       66.32       55.58     18.61 o 
  10  -7   2      554.02      569.56     54.28 o 
  11  -7   2      602.41      623.10     54.89 o 
  12  -7   2      131.77      129.33     27.30 o 
  13  -7   2      310.26      277.07     38.12 o 
  14  -7   2      156.39      118.22     35.13 o 
  15  -7   2      296.19       19.81    134.41 o 
  16  -7   2      808.60      107.24    443.37 o 
  17  -7   2        0.97        0.64     17.18 o 
  18  -7   2       27.61       40.79     17.88 o 
  19  -7   2       16.39       30.34     27.29 o 
  20  -7   2     1294.29     1440.55    145.63 o 
  21  -7   2       40.57       89.75     40.57 o 
 -20  -6   2      470.52      734.63    154.40 o 
 -19  -6   2        9.03      -16.00     14.95 o 
 -18  -6   2      106.07      145.91     39.73 o 
 -17  -6   2      201.79      154.45     38.21 o 
 -16  -6   2        9.52       -7.29     22.68 o 
 -15  -6   2      228.62      193.47     24.41 o 
 -14  -6   2      831.45      921.26     53.05 o 
 -13  -6   2       39.32       21.97     14.37 o 
 -12  -6   2       10.08        3.34      8.52 o 
 -11  -6   2        4.90       -4.15      7.84 o 
 -10  -6   2       14.00       31.70     12.25 o 
  -9  -6   2      853.53     1016.24     52.85 o 
  -8  -6   2       42.66       31.08      7.51 o 
  -7  -6   2        2.18        4.17      5.83 o 
  -6  -6   2     6609.64     7780.92    121.35 o 
  -5  -6   2        0.55        6.05      4.68 o 
  -4  -6   2       55.01       54.12     10.67 o 
  -3  -6   2      506.32      484.72     27.09 o 
  -2  -6   2      730.61      648.36     29.09 o 
  -1  -6   2     2183.50     1908.79    128.93 o 
   0  -6   2      106.54       61.23     26.10 o 
   1  -6   2     2115.96     1984.75     70.78 o 
   2  -6   2      105.95      110.90     18.52 o 
   3  -6   2     2506.64     2355.79     97.10 o 
   4  -6   2     1437.60     1495.91     58.89 o 
   5  -6   2      654.18      590.14     34.73 o 
   6  -6   2    61741.64    64969.29    448.71 o 
   7  -6   2      146.86       94.09     17.22 o 
   8  -6   2      836.65      853.21     56.19 o 
   9  -6   2      565.14      567.21     51.55 o 
  10  -6   2      122.42       81.40     19.11 o 
  11  -6   2        2.12       26.69     12.42 o 
  12  -6   2     2298.88     2320.79     94.21 o 
  13  -6   2      509.41      477.17     62.60 o 
  14  -6   2        0.66        3.39     11.92 o 
  15  -6   2      897.38      833.51     68.43 o 
  16  -6   2      199.07      187.99     30.02 o 
  17  -6   2      205.30      135.73     41.69 o 
  18  -6   2      350.97      362.15    106.01 o 
  19  -6   2      494.02      484.21     81.43 o 
  20  -6   2       70.64       58.90     37.69 o 
  21  -6   2      538.71      719.70    106.73 o 
 -21  -5   2      170.90      132.70     41.60 o 
 -20  -5   2        0.22       22.80     37.89 o 
 -19  -5   2       17.17       32.74     48.34 o 
 -18  -5   2        4.98       35.41     52.95 o 
 -17  -5   2      654.52      721.96    212.92 o 
 -16  -5   2       48.98       36.32     21.46 o 
 -15  -5   2        8.49        5.36     10.32 o 
 -14  -5   2      398.45      435.77     36.12 o 
 -13  -5   2      131.48      164.30     25.93 o 
 -12  -5   2      424.90      488.88     40.98 o 
 -11  -5   2      450.95      448.68     34.56 o 
 -10  -5   2       12.96       17.37     10.04 o 
  -9  -5   2      134.42      138.25     20.69 o 
  -8  -5   2     3600.66     3801.43     99.90 o 
  -7  -5   2     7575.74     7884.13    133.94 o 
  -6  -5   2      120.94      127.57     15.12 o 
  -5  -5   2    18777.46    16138.44    275.23 o 
  -4  -5   2      324.23      367.24     22.03 o 
  -3  -5   2       79.06       66.63     10.27 o 
  -2  -5   2      455.96      469.26     34.23 o 
  -1  -5   2      621.89      498.69     56.83 o 
   0  -5   2      269.45      198.57     36.38 o 
   1  -5   2     1240.78      981.13     42.67 o 
   2  -5   2      326.38      374.52     41.48 o 
   3  -5   2       11.50        7.39      7.72 o 
   4  -5   2   101417.79    97542.71    577.43 o 
   5  -5   2     1148.81     1129.36     55.71 o 
   6  -5   2        6.83       57.17     15.35 o 
   7  -5   2    45162.07    45984.83    456.46 o 
   8  -5   2      309.38      337.16     34.61 o 
   9  -5   2       41.58       26.53     18.97 o 
  10  -5   2     2598.76     2776.67    109.08 o 
  11  -5   2      188.05      158.63     26.18 o 
  12  -5   2      234.75      231.67     33.16 o 
  13  -5   2       85.53      104.21     35.96 o 
  14  -5   2       11.12       11.28      8.43 o 
  15  -5   2      365.46      459.52     43.33 o 
  16  -5   2     1385.62     1477.52     79.44 o 
  17  -5   2       42.85       17.40     19.76 o 
  18  -5   2       34.04       47.24     39.16 o 
  19  -5   2       17.56       26.92     25.09 o 
  20  -5   2      174.36      130.76     42.07 o 
  21  -5   2       60.69       84.83     70.27 o 
 -21  -4   2      444.26      493.08     80.82 o 
 -20  -4   2       10.95        7.86     16.03 o 
 -19  -4   2       89.76       87.41     45.11 o 
 -18  -4   2       66.94       41.44     23.23 o 
 -17  -4   2      293.41      316.46     55.51 o 
 -16  -4   2      432.69      431.06     63.63 o 
 -15  -4   2      455.17      455.84     51.79 o 
 -14  -4   2      339.05      330.36     29.68 o 
 -13  -4   2       27.72       48.86     14.24 o 
 -12  -4   2     1050.12      997.59     58.70 o 
 -11  -4   2       59.65       88.85     14.74 o 
 -10  -4   2     1176.75     1314.70     61.64 o 
  -9  -4   2      105.66       95.59     17.46 o 
  -8  -4   2      455.44      480.43     36.01 o 
  -7  -4   2    17440.14    18527.41    206.83 o 
  -6  -4   2        1.47       -4.02      4.44 o 
  -5  -4   2       75.53       89.14     12.51 o 
  -4  -4   2    38494.27    35440.63    235.99 o 
  -3  -4   2     2141.71     1949.87     55.32 o 
  -2  -4   2     2625.80     2267.82    117.51 o 
  -1  -4   2     1079.27      896.79     66.95 o 
   0  -4   2      221.43      228.49     34.71 o 
   1  -4   2     1082.92     1084.72     75.08 o 
   2  -4   2     3827.49     3947.42    148.49 o 
   3  -4   2     4533.22     4061.33    105.77 o 
   4  -4   2       28.09       12.39      9.40 o 
   5  -4   2       38.74       80.11     14.96 o 
   6  -4   2     2983.31     2826.70     89.52 o 
   7  -4   2      248.54      319.86     32.36 o 
   8  -4   2    31472.77    34931.05    733.04 o 
   9  -4   2       35.77       30.96     10.03 o 
  10  -4   2     2866.93     3135.36    140.40 o 
  11  -4   2     1435.39     1550.56     61.11 o 
  12  -4   2       11.10       20.51      7.45 o 
  13  -4   2        2.30        7.53      9.05 o 
  14  -4   2     2797.43     2729.29     89.94 o 
  15  -4   2      113.54       87.58     32.37 o 
  16  -4   2     1297.34     1265.85    119.36 o 
  17  -4   2        0.08       21.10     19.23 o 
  18  -4   2      276.93      292.62     60.18 o 
  19  -4   2      546.87      568.31     88.83 o 
  20  -4   2      847.17      913.33    116.13 o 
  21  -4   2      288.86      292.63    110.13 o 
 -21  -3   2      246.93      307.90     61.22 o 
 -20  -3   2       12.15       13.26     40.80 o 
 -19  -3   2       24.03       61.02     48.41 o 
 -18  -3   2       26.94       57.24     27.47 o 
 -17  -3   2      885.22     1176.08    109.87 o 
 -16  -3   2        6.66        3.82     14.82 o 
 -15  -3   2      901.31      949.53     73.07 o 
 -14  -3   2     1621.31     1677.38    124.68 o 
 -13  -3   2       51.49       66.60     15.50 o 
 -12  -3   2      636.93      591.50     43.45 o 
 -11  -3   2        0.54        4.89      6.38 o 
 -10  -3   2     1162.51     1115.39     62.86 o 
  -9  -3   2      320.67      327.53     28.16 o 
  -8  -3   2      378.59      317.02     26.05 o 
  -7  -3   2       94.62       85.26     16.79 o 
  -6  -3   2      210.35      249.29     25.59 o 
  -5  -3   2       12.89        1.70      5.04 o 
  -4  -3   2     1257.97     1098.32     46.71 o 
  -3  -3   2    36214.36    33354.91    228.50 o 
  -2  -3   2      251.63      277.12     32.84 o 
  -1  -3   2      545.10      480.82     41.84 o 
   0  -3   2    12805.36    12110.26    211.50 o 
   1  -3   2      333.94      305.96     36.22 o 
   2  -3   2      204.71      196.49     31.75 o 
   3  -3   2     1220.02     1220.16     56.79 o 
   4  -3   2      240.09      185.60     24.22 o 
   5  -3   2      293.53      282.26     26.83 o 
   6  -3   2      535.39      548.25     39.09 o 
   7  -3   2      392.29      447.67     37.66 o 
   8  -3   2      538.09      589.32     56.03 o 
   9  -3   2    40266.75    42438.52    489.86 o 
  10  -3   2      479.44      527.60     33.42 o 
  11  -3   2      212.15      248.97     21.90 o 
  12  -3   2      460.19      473.84     31.38 o 
  13  -3   2      218.42      250.59     38.79 o 
  14  -3   2        0.22       30.85     26.75 o 
  15  -3   2      573.45      801.08     90.49 o 
  16  -3   2      336.27      274.29     56.42 o 
  17  -3   2       23.65       42.96     22.02 o 
  18  -3   2     2596.87     2758.15    188.39 o 
  19  -3   2      965.75     1132.29    132.73 o 
  20  -3   2      254.45      337.50    101.76 o 
  21  -3   2       44.98       73.06     61.40 o 
 -22  -2   2      798.04     1176.16    130.18 o 
 -21  -2   2       41.08       21.20     36.62 o 
 -20  -2   2       13.82       82.31     34.95 o 
 -19  -2   2       28.03       -8.90     25.00 o 
 -18  -2   2      246.67      227.02     50.21 o 
 -17  -2   2      178.67      217.43     65.17 o 
 -16  -2   2      400.15      379.84     48.42 o 
 -15  -2   2      375.14      425.63     48.47 o 
 -14  -2   2       55.84       76.68     17.50 o 
 -13  -2   2      898.39      841.72     60.45 o 
 -12  -2   2      146.98      125.65     38.86 o 
 -11  -2   2      242.01      255.75     26.51 o 
 -10  -2   2     3482.55     3250.39    105.56 o 
  -9  -2   2        9.25       14.84      7.74 o 
  -8  -2   2     4834.46     4726.78    100.76 o 
  -7  -2   2     3035.14     3017.49     76.58 o 
  -6  -2   2      609.03      603.62     32.80 o 
  -5  -2   2     1165.51      986.84     59.02 o 
  -4  -2   2     4998.62     4182.14     90.95 o 
  -3  -2   2      194.39      187.56     25.36 o 
  -2  -2   2     6338.22     5781.74     84.99 o 
  -1  -2   2       10.60        9.38      6.79 o 
   0  -2   2      305.38      261.76     27.13 o 
   1  -2   2      771.06      623.62     30.25 o 
   2  -2   2      515.46      370.59     28.02 o 
   3  -2   2      151.65      175.17     18.90 o 
   4  -2   2      867.79     1009.66     45.32 o 
   5  -2   2      324.85      399.91     31.24 o 
   6  -2   2     1970.67     2023.17     63.69 o 
   7  -2   2    38993.20    39336.02    302.84 o 
   8  -2   2      903.07      898.55     37.60 o 
   9  -2   2      436.56      416.49     24.45 o 
  10  -2   2      193.56      154.97     27.01 o 
  11  -2   2       68.70       62.56     15.30 o 
  12  -2   2      822.16      697.72     66.33 o 
  13  -2   2       19.41       19.54     13.98 o 
  14  -2   2        6.27       -3.66     15.67 o 
  15  -2   2       27.86       22.60     24.14 o 
  16  -2   2      479.75      496.94     75.96 o 
  17  -2   2      215.29      146.16     60.14 o 
  18  -2   2        0.30       21.84     20.23 o 
  19  -2   2      171.92      115.81     40.32 o 
  20  -2   2      338.13      619.98    149.11 o 
 -22  -1   2     1506.98     1936.94    168.16 o 
 -21  -1   2      560.78      602.50     91.70 o 
 -20  -1   2       10.44       14.29     23.79 o 
 -19  -1   2       49.13       24.52     20.19 o 
 -18  -1   2        0.04      -14.97     22.37 o 
 -17  -1   2       34.30        8.86     16.42 o 
 -16  -1   2     1778.06     1762.82    166.42 o 
 -15  -1   2      245.78      170.57     37.15 o 
 -14  -1   2     1417.74     1270.26     82.76 o 
 -13  -1   2       55.97       23.96      9.90 o 
 -12  -1   2      628.85      676.64     61.84 o 
 -11  -1   2       10.47        8.99     11.26 o 
 -10  -1   2      151.56       65.57     62.84 o 
  -9  -1   2      303.03      330.55     27.52 o 
  -8  -1   2       60.11       50.12     10.84 o 
  -7  -1   2     1329.86     1494.60     53.08 o 
  -6  -1   2     2310.85     2147.05     60.21 o 
  -5  -1   2     1130.68     1132.46     48.39 o 
  -4  -1   2     1571.20     1607.42     53.57 o 
  -3  -1   2       87.44      140.63     15.07 o 
  -2  -1   2       25.19       16.48      7.31 o 
   0  -1   2       16.89        4.95      3.66 o 
   1  -1   2      492.78      475.50     37.34 o 
   2  -1   2    31014.78    28922.79    352.97 o 
   3  -1   2      391.78      311.60     28.68 o 
   4  -1   2      765.26      780.56     48.18 o 
   5  -1   2    44297.91    43853.80    498.35 o 
   6  -1   2      233.11      177.47     18.48 o 
   7  -1   2     1428.81     1429.60     57.19 o 
   8  -1   2    18737.09    20541.12    273.16 o 
   9  -1   2       13.54       16.99      8.23 o 
  10  -1   2      914.19      956.41     65.70 o 
  11  -1   2     1172.93     1151.33     75.30 o 
  12  -1   2      172.25      162.34     26.13 o 
  13  -1   2      308.98      371.38     39.66 o 
  14  -1   2      488.91      541.89     73.51 o 
  15  -1   2      118.16       40.83     29.56 o 
  16  -1   2        2.19       22.62     25.54 o 
  17  -1   2      663.19      592.64     85.03 o 
  18  -1   2      172.97      145.63     42.17 o 
  19  -1   2      305.85      438.14    119.30 o 
  20  -1   2      769.57      923.39    181.75 o 
 -22   0   2       56.73      120.63     76.28 o 
 -21   0   2      426.71      552.83     88.31 o 
 -20   0   2        0.35       20.87     19.82 o 
 -19   0   2       55.04       73.39     32.55 o 
 -18   0   2       38.58       41.69     25.68 o 
 -17   0   2      326.39      336.33     49.26 o 
 -16   0   2      566.79      554.05     66.88 o 
 -15   0   2      638.14      748.44     74.40 o 
 -14   0   2     1135.69     1122.12     72.67 o 
 -13   0   2      213.47      198.90     30.25 o 
 -12   0   2     6421.15     6708.12    193.53 o 
 -11   0   2      757.11      783.07     66.08 o 
 -10   0   2     1870.16     2021.90     95.23 o 
  -9   0   2     8276.28     9213.66    179.77 o 
  -8   0   2        0.00        4.91      5.30 o 
  -7   0   2      122.09       87.77     12.99 o 
  -6   0   2      967.51      905.76     31.81 o 
  -5   0   2      218.13      246.18     15.16 o 
  -4   0   2      605.74      470.21     20.51 o 
  -3   0   2    18020.73    16078.01    329.38 o 
  -2   0   2        0.51       14.90      7.09 o 
   0   0   2    26959.02    24032.04    267.67 o 
   1   0   2       13.37        6.74      8.55 o 
   2   0   2      231.67      161.88     29.16 o 
   3   0   2    97293.42    93537.89   1035.70 o 
   4   0   2      686.24      708.92     36.84 o 
   5   0   2       51.22       48.70     10.36 o 
   6   0   2    30642.24    32028.56    385.11 o 
   7   0   2      412.96      452.70     36.89 o 
   8   0   2     1174.27     1187.94     71.62 o 
   9   0   2     8469.51     8558.66    191.78 o 
  10   0   2      159.57      154.40     25.68 o 
  11   0   2        4.55        3.71      9.02 o 
  12   0   2      557.90      682.08     51.80 o 
  13   0   2       49.39       49.65     14.84 o 
  14   0   2      135.40      220.19     46.18 o 
  15   0   2      408.57      376.43     63.18 o 
  16   0   2      135.60      119.21     47.65 o 
  17   0   2        1.70       11.65     20.80 o 
  18   0   2       23.08      -13.29     28.78 o 
  19   0   2       26.26      -18.74     45.61 o 
  20   0   2       45.58       73.18     46.07 o 
 -23   1   2        5.27      -24.51     30.38 o 
 -22   1   2      181.99      241.78     61.31 o 
 -21   1   2      334.36      540.91     83.71 o 
 -20   1   2     1330.79     1648.80    145.37 o 
 -19   1   2      528.24      609.26     84.96 o 
 -18   1   2      506.47      476.03     67.01 o 
 -17   1   2      894.47     1002.28     93.11 o 
 -16   1   2      408.35      392.65     57.10 o 
 -15   1   2      281.72      274.46     63.17 o 
 -14   1   2      462.87      413.43     43.85 o 
 -13   1   2      931.37      934.57     63.10 o 
 -12   1   2     2615.19     2893.89     96.67 o 
 -11   1   2     6633.62     7293.07    147.18 o 
 -10   1   2       10.74       25.02     10.00 o 
  -9   1   2      128.88      105.63     14.30 o 
  -8   1   2     3161.05     3319.35     83.86 o 
  -7   1   2      109.02       97.00     13.27 o 
  -6   1   2     1647.40     1517.42     41.06 o 
  -5   1   2     1176.80     1030.80     29.85 o 
  -4   1   2      621.42      577.36     21.77 o 
  -3   1   2      173.18      168.87     23.93 o 
  -2   1   2      988.18      779.01     45.79 o 
  -1   1   2      726.38      627.18     47.22 o 
   0   1   2       77.61       67.54     16.93 o 
   1   1   2   177205.13   159580.17    860.82 o 
   2   1   2     2973.88     2955.88     94.78 o 
   3   1   2     1182.22     1030.12     50.39 o 
   4   1   2      116.80       96.67     13.47 o 
   5   1   2     2202.30     2037.62     66.00 o 
   6   1   2     5546.75     5599.70    118.06 o 
   7   1   2     1138.50     1189.26     58.62 o 
   8   1   2      621.57      650.04     46.27 o 
   9   1   2     2917.14     3079.53    135.23 o 
  10   1   2     8206.04     8533.24    236.33 o 
  11   1   2     2250.35     2238.44    106.18 o 
  12   1   2      152.59      137.47     22.97 o 
  13   1   2     4934.74     4806.10    196.42 o 
  14   1   2      407.46      379.66     61.18 o 
  15   1   2       44.61       44.01     25.28 o 
  16   1   2      393.33      464.26    113.14 o 
  17   1   2      570.15      443.04    119.67 o 
  18   1   2        4.43       20.67     36.97 o 
  19   1   2       94.73      168.71     69.94 o 
  20   1   2        0.45       -0.24     35.61 o 
 -23   2   2       12.40      -65.75     45.43 o 
 -22   2   2      582.41      597.77     92.66 o 
 -21   2   2       95.26      116.56     40.04 o 
 -20   2   2        0.51       -7.91     27.85 o 
 -19   2   2      335.95      454.16     96.82 o 
 -18   2   2      309.14      170.94     41.43 o 
 -17   2   2      804.30      586.38    105.35 o 
 -16   2   2     1891.63     1831.85    145.67 o 
 -15   2   2      273.63      228.17     39.11 o 
 -14   2   2       96.45      123.04     19.75 o 
 -13   2   2       53.64       58.01     13.00 o 
 -12   2   2      328.57      343.16     33.41 o 
 -11   2   2       14.00        1.19      9.55 o 
 -10   2   2     5037.82     4669.58    112.37 o 
  -9   2   2       54.34       71.17     15.35 o 
  -8   2   2     3088.56     3144.66     70.65 o 
  -7   2   2     2851.63     2896.71     72.68 o 
  -6   2   2      166.77      167.31     16.00 o 
  -5   2   2     1570.68     1272.59     40.70 o 
  -4   2   2     5022.80     4257.08     69.39 o 
  -3   2   2      723.91      801.31     29.35 o 
  -2   2   2      243.82      162.19     13.42 o 
  -1   2   2    23580.38    22755.69    348.71 o 
   0   2   2      437.47      389.58     44.57 o 
   1   2   2     1296.17     1581.49     92.07 o 
   2   2   2     2499.42     2226.98     65.02 o 
   3   2   2     1277.48     1028.89     49.94 o 
   4   2   2      954.58      800.05     41.83 o 
   5   2   2     2718.61     2689.86     68.40 o 
   6   2   2      580.96      577.49     37.81 o 
   7   2   2      111.31      112.38     21.10 o 
   8   2   2       46.91       47.07     13.09 o 
   9   2   2     1500.82     1414.68     91.68 o 
  10   2   2      687.10      603.86     49.57 o 
  11   2   2      795.21      780.41     75.97 o 
  12   2   2     4113.92     4032.90    141.45 o 
  13   2   2        4.37       11.02     13.44 o 
  14   2   2      440.57      654.36     78.89 o 
  15   2   2     1903.87     2100.28    233.78 o 
  16   2   2      195.68      198.46     72.97 o 
  17   2   2       29.38       30.55     42.08 o 
  18   2   2       78.23      130.92     64.56 o 
  19   2   2      232.93      312.16     95.20 o 
 -23   3   2       75.66      121.98     60.67 o 
 -22   3   2      166.20       94.21     33.40 o 
 -21   3   2        2.27       70.46     49.54 o 
 -20   3   2        6.01      -23.84     36.02 o 
 -19   3   2      191.24      195.54     66.39 o 
 -18   3   2      331.65      276.31     91.88 o 
 -17   3   2       29.96       12.37     11.77 o 
 -16   3   2       18.51        2.24     10.46 o 
 -15   3   2      353.93      358.49     51.40 o 
 -14   3   2        8.72      -11.10      8.65 o 
 -13   3   2       17.72       12.50      6.96 o 
 -12   3   2      174.74      165.74     20.44 o 
 -11   3   2      101.72      105.83     18.26 o 
 -10   3   2     1066.61     1135.95     48.84 o 
  -9   3   2      946.21      885.39     47.62 o 
  -8   3   2     2166.02     2126.38     70.10 o 
  -7   3   2       91.00      131.42     16.63 o 
  -6   3   2     2539.00     2545.82     67.25 o 
  -5   3   2        2.60        3.11      5.85 o 
  -4   3   2     2521.96     2664.49     54.96 o 
  -3   3   2     2430.13     2560.66     50.95 o 
  -2   3   2      203.86      187.62     14.97 o 
  -1   3   2     1563.81     1358.11     47.28 o 
   0   3   2   120676.74   110765.13   1019.16 o 
   1   3   2     1476.51     1631.09     70.91 o 
   2   3   2      415.15      317.07     21.58 o 
   3   3   2    10600.54    10652.14    148.95 o 
   4   3   2      306.33      250.66     23.41 o 
   5   3   2      549.69      598.85     38.74 o 
   6   3   2      168.81      270.86     47.06 o 
   7   3   2      118.63      104.96     16.87 o 
   8   3   2       74.81       62.50     13.95 o 
   9   3   2      396.47      381.43     25.08 o 
  10   3   2      195.94      142.49     24.35 o 
  11   3   2       11.84       -6.23      9.61 o 
  12   3   2      289.99      256.85     74.08 o 
  13   3   2       13.37       35.15     29.70 o 
  14   3   2      258.79      157.92     52.92 o 
  15   3   2     1710.14     1747.62    217.06 o 
  16   3   2        2.41       57.73     53.22 o 
  17   3   2        4.94      -48.96     42.53 o 
  18   3   2        0.01      -54.81     45.89 o 
  19   3   2       25.05       17.79     55.20 o 
 -23   4   2       88.42       48.55     40.59 o 
 -22   4   2      314.70      316.98     69.03 o 
 -21   4   2       73.68       37.72     39.74 o 
 -20   4   2      634.88      785.10    131.67 o 
 -19   4   2       53.47      173.89     68.31 o 
 -18   4   2      877.75      760.66     83.63 o 
 -17   4   2     2561.32     2437.88    110.33 o 
 -16   4   2      381.50      349.33     39.73 o 
 -15   4   2     1879.86     1860.97     90.37 o 
 -14   4   2      451.36      482.68     57.27 o 
 -13   4   2       18.86       -7.94      8.21 o 
 -12   4   2      104.36      113.20     16.55 o 
 -11   4   2     4121.28     4837.71    126.64 o 
 -10   4   2      650.80      709.03     44.61 o 
  -9   4   2        0.18       15.32      8.95 o 
  -8   4   2     3770.15     3951.00     98.56 o 
  -7   4   2      183.82      168.38     19.74 o 
  -6   4   2      484.45      547.94     29.05 o 
  -5   4   2    95083.18    92637.61    487.92 o 
  -4   4   2      108.64       64.96     11.87 o 
  -3   4   2      104.44      171.65     14.44 o 
  -2   4   2     1010.91      904.73     27.95 o 
  -1   4   2      216.97      224.61     17.07 o 
   0   4   2     1557.48     1250.79     40.75 o 
   1   4   2       26.31        9.81      7.18 o 
   2   4   2      963.69     1102.34     38.86 o 
   3   4   2      392.02      339.77     24.74 o 
   4   4   2       51.48       40.95     22.04 o 
   5   4   2      418.31      426.87     33.41 o 
   6   4   2      387.62      330.70     49.78 o 
   7   4   2     1790.57     1926.30     93.36 o 
   8   4   2       56.38       38.45     36.29 o 
   9   4   2      199.84      155.59     88.06 o 
  10   4   2       55.81      104.04     21.06 o 
  11   4   2        9.92       17.61     30.35 o 
  12   4   2        8.65       -3.95     30.31 o 
  13   4   2     1369.59     1263.42    104.97 o 
  14   4   2      103.19      156.17     38.10 o 
  15   4   2      793.57      786.99    145.16 o 
  17   4   2      158.96      307.15     91.73 o 
  18   4   2      414.19      387.64    107.20 o 
  19   4   2       64.53        5.73     43.30 o 
 -23   5   2        6.51      -26.90     32.00 o 
 -22   5   2      691.40     1018.13    166.31 o 
 -21   5   2       54.14      -25.97     30.88 o 
 -20   5   2       53.75       47.56     36.93 o 
 -19   5   2     1159.21     1254.11    165.24 o 
 -18   5   2      445.81      393.16     60.46 o 
 -17   5   2       18.64       16.95     19.74 o 
 -16   5   2     3722.63     3610.29    171.79 o 
 -15   5   2      171.78      168.25     27.45 o 
 -14   5   2        5.90        8.74     19.99 o 
 -13   5   2     5925.29     5501.21    174.93 o 
 -12   5   2       72.65       71.80     15.42 o 
 -11   5   2      646.62      677.75     49.31 o 
 -10   5   2      377.76      410.86     35.94 o 
  -9   5   2       42.96       38.19     10.60 o 
  -8   5   2       19.36       13.67      5.74 o 
  -7   5   2    22441.60    21704.10    203.84 o 
  -6   5   2      166.64      189.34     18.66 o 
  -5   5   2      399.95      394.26     25.47 o 
  -4   5   2       89.63       45.24      7.68 o 
  -3   5   2        1.69       16.06      4.73 o 
  -2   5   2      104.23       83.32      8.86 o 
  -1   5   2    40496.26    40238.33    228.41 o 
   0   5   2        5.77        5.50      8.35 o 
   1   5   2     1964.44     2287.23     93.59 o 
   2   5   2     2669.53     2953.53     58.77 o 
   3   5   2       88.91      121.55     13.90 o 
   4   5   2     2053.61     2129.45     65.83 o 
   5   5   2     5831.29     5613.54    134.11 o 
   6   5   2     1120.34     1076.24     56.50 o 
   7   5   2       38.15       14.97     10.58 o 
   8   5   2      321.06      297.36     38.77 o 
   9   5   2     2654.78     2815.19    117.08 o 
  10   5   2      633.71      363.69    349.94 o 
  11   5   2      671.38      674.34     43.17 o 
  12   5   2      131.62      113.85     48.62 o 
  13   5   2       13.47       23.30     19.59 o 
  14   5   2      155.79       93.60     57.64 o 
  15   5   2       18.11       -5.52     25.90 o 
  16   5   2      152.74      210.13     73.80 o 
  17   5   2       86.90       93.19     59.27 o 
  18   5   2      240.56      322.69    107.42 o 
 -23   6   2      576.61      640.50    139.99 o 
 -22   6   2      200.31      244.41     69.93 o 
 -21   6   2     1090.00     1099.13    176.77 o 
 -20   6   2        4.25       15.59     55.68 o 
 -19   6   2      108.10      105.53     35.70 o 
 -18   6   2      946.91      780.36     81.07 o 
 -17   6   2      162.37      179.56     39.34 o 
 -16   6   2      248.26      217.33     51.12 o 
 -15   6   2      241.99      146.20     26.51 o 
 -14   6   2       90.84      101.72     22.04 o 
 -13   6   2        4.71       12.59      9.78 o 
 -12   6   2      457.26      394.13     39.59 o 
 -11   6   2     1434.76     1470.09     73.56 o 
 -10   6   2        4.51       10.59      6.77 o 
  -9   6   2      740.27      623.04     39.23 o 
  -8   6   2       31.95       37.05      7.88 o 
  -7   6   2      182.07      188.57     20.22 o 
  -6   6   2    81332.24    81962.98    398.93 o 
  -5   6   2      673.13      629.98     33.72 o 
  -4   6   2     2936.81     2837.23     61.53 o 
  -3   6   2      160.74      180.88     16.09 o 
  -2   6   2     1210.84     1217.52     35.20 o 
  -1   6   2       17.38       21.65      5.14 o 
   0   6   2    43933.22    44698.89    777.24 o 
   1   6   2     3298.17     3271.88    122.36 o 
   2   6   2     1218.91     1274.69     77.07 o 
   3   6   2      800.18      911.01     35.51 o 
   4   6   2      131.70      100.78     19.12 o 
   5   6   2      152.24      132.27     17.84 o 
   6   6   2       36.54       60.06     15.23 o 
   7   6   2      510.37      404.17     41.95 o 
   8   6   2       36.03       26.96     25.31 o 
   9   6   2       10.78       39.49     16.14 o 
  10   6   2        2.65       -5.73      8.64 o 
  11   6   2       10.34        5.16      6.56 o 
  12   6   2      651.31      597.10     65.49 o 
  13   6   2       12.77       10.67     14.18 o 
  14   6   2        0.25       27.72     24.14 o 
  15   6   2       32.24       13.59     37.69 o 
  16   6   2      141.10      187.45     75.02 o 
  17   6   2       22.07       -2.61     32.92 o 
  18   6   2      854.57      993.77    184.30 o 
 -23   7   2      436.37      379.91     99.94 o 
 -22   7   2      121.77      118.18     51.65 o 
 -21   7   2       35.55       27.98     27.77 o 
 -20   7   2       17.67       73.29     43.14 o 
 -19   7   2        6.06       27.43     41.08 o 
 -18   7   2      206.31      129.73     41.41 o 
 -17   7   2     4249.26     3949.79    157.20 o 
 -16   7   2       61.63       55.19     19.15 o 
 -15   7   2      781.76      788.15     63.60 o 
 -14   7   2        7.42        8.98     19.05 o 
 -13   7   2      113.90       98.87     17.78 o 
 -12   7   2        7.26        8.60      8.01 o 
 -11   7   2     2136.31     2607.88     88.92 o 
 -10   7   2        2.61        5.62      7.07 o 
  -9   7   2       84.63       74.60     14.61 o 
  -8   7   2     5930.54     6350.95    121.67 o 
  -7   7   2       13.03       55.50     11.92 o 
  -6   7   2      148.69      178.57     20.48 o 
  -5   7   2    29564.35    31812.08    224.73 o 
  -4   7   2       70.15       67.26     11.60 o 
  -3   7   2      385.38      406.33     23.88 o 
  -2   7   2    24061.90    25543.20    273.98 o 
  -1   7   2       18.81       52.82     11.82 o 
   0   7   2     1555.16     1691.66     82.05 o 
   1   7   2      116.17      107.94     25.24 o 
   2   7   2        4.05       -5.89     13.01 o 
   3   7   2      196.30      210.61     34.17 o 
   4   7   2      878.87      922.82     82.27 o 
   5   7   2      320.41      422.10     30.88 o 
   6   7   2      623.84      545.59     43.74 o 
   7   7   2     9490.37     9549.74    198.89 o 
   8   7   2     2409.96     2726.07    116.89 o 
   9   7   2      370.26      322.66     42.88 o 
  10   7   2     1207.72     1031.74     81.51 o 
  11   7   2      109.17       98.53     26.29 o 
  12   7   2      248.99      231.38     29.71 o 
  13   7   2       73.95      131.10     60.47 o 
  14   7   2      146.00      162.16     67.72 o 
  15   7   2       55.26      -25.75     33.07 o 
  16   7   2        0.48       30.90     35.85 o 
  17   7   2      125.35       82.96     47.85 o 
 -23   8   2      156.56      277.85     93.01 o 
 -22   8   2      142.05      244.70     80.07 o 
 -21   8   2      248.43      312.96     90.24 o 
 -20   8   2        6.33      -14.06     40.13 o 
 -19   8   2      149.55      185.08     65.46 o 
 -18   8   2        3.67       36.35     16.14 o 
 -17   8   2      151.37      161.37     40.69 o 
 -16   8   2     3162.06     3011.03    130.31 o 
 -15   8   2      370.70      345.85     49.64 o 
 -14   8   2      138.40      194.04     31.60 o 
 -13   8   2      100.74      124.94     23.82 o 
 -12   8   2      108.87      122.18     20.65 o 
 -11   8   2      140.25      163.90     23.59 o 
 -10   8   2    13676.62    14234.26    207.55 o 
  -9   8   2     2047.52     2081.50     76.55 o 
  -8   8   2      321.56      344.34     29.97 o 
  -7   8   2     3849.88     3356.73     91.58 o 
  -6   8   2      406.22      447.65     32.09 o 
  -5   8   2      423.67      376.55     25.18 o 
  -4   8   2    43935.35    44423.40    283.26 o 
  -3   8   2     1396.04     1329.77     45.67 o 
  -2   8   2      496.67      503.65     23.74 o 
  -1   8   2    22558.07    23442.13    242.99 o 
   0   8   2      968.93     1134.54     70.49 o 
   1   8   2      716.38      604.84     55.62 o 
   2   8   2       34.38        6.73      6.95 o 
   3   8   2      354.26       80.83    186.82 o 
   4   8   2        7.98       -7.07     15.65 o 
   5   8   2      856.71      843.41     42.42 o 
   6   8   2      698.73      793.39     49.20 o 
   7   8   2      810.91      874.41     58.39 o 
   8   8   2     1067.04      983.04     68.01 o 
   9   8   2     3762.86     4080.16    305.08 o 
  10   8   2      316.48      285.94     42.62 o 
  11   8   2      500.55       80.49    282.05 o 
  12   8   2        3.76       23.24     24.99 o 
  13   8   2      159.81      173.18     62.19 o 
  14   8   2       42.59       97.79     59.11 o 
  15   8   2        0.50      -19.25     30.60 o 
  16   8   2       38.95       80.38     54.85 o 
 -22   9   2      258.75      243.84     85.85 o 
 -21   9   2     1396.10     1524.65    200.26 o 
 -20   9   2      206.02      138.22     62.19 o 
 -19   9   2      328.25      355.57     91.22 o 
 -18   9   2      337.03      337.56     58.88 o 
 -17   9   2        6.54       16.50     11.46 o 
 -16   9   2      239.64      244.98     38.27 o 
 -15   9   2      663.92      533.87     54.10 o 
 -14   9   2      157.77      182.05     45.24 o 
 -13   9   2      271.14      265.52     36.36 o 
 -12   9   2      846.80      845.32     54.84 o 
 -11   9   2        0.01       -1.00      9.24 o 
 -10   9   2      532.79      498.91     39.81 o 
  -9   9   2      823.66      803.35     47.75 o 
  -8   9   2     2503.95     2464.57     83.36 o 
  -7   9   2      359.82      344.04     29.78 o 
  -6   9   2      191.68      170.85     18.43 o 
  -5   9   2       22.16       22.09      9.64 o 
  -4   9   2      160.09      177.17     33.62 o 
  -3   9   2    37855.76    41803.92    263.44 o 
  -2   9   2      334.13      334.65     19.87 o 
  -1   9   2       15.04       32.76      6.81 o 
   0   9   2     5063.43     5405.37    140.20 o 
   1   9   2     3240.65     3238.83    134.23 o 
   2   9   2     1301.88      253.10    652.43 o 
   3   9   2      400.97      372.54     65.56 o 
   4   9   2      283.01      331.55     66.70 o 
   5   9   2     3315.96     3784.50    236.88 o 
   6   9   2      405.25      480.09     76.68 o 
   7   9   2      584.62      653.65     46.48 o 
   8   9   2     1556.84     1731.55    143.48 o 
   9   9   2     5148.83     5610.36    310.44 o 
  10   9   2       62.97       68.49     41.23 o 
  11   9   2       10.42       49.42     42.27 o 
  12   9   2       12.39      -16.04     28.35 o 
  13   9   2        0.45       66.92     38.68 o 
  14   9   2      172.81      134.05     54.60 o 
  15   9   2       11.15       24.19     38.71 o 
  16   9   2      220.26      202.69     75.97 o 
 -22  10   2      786.32      726.99    144.67 o 
 -21  10   2        0.10      -10.01     25.95 o 
 -20  10   2       14.27      -18.87     27.11 o 
 -19  10   2     1012.01     1122.92    109.72 o 
 -18  10   2      400.89      419.92     66.79 o 
 -17  10   2       44.20       28.07     12.79 o 
 -16  10   2      740.27      812.34     70.29 o 
 -15  10   2      213.61      171.22     31.28 o 
 -14  10   2     5541.31     5112.37    168.51 o 
 -13  10   2       10.20       13.49     17.21 o 
 -12  10   2      407.86      399.25     38.40 o 
 -11  10   2    12981.09    13266.12    217.59 o 
 -10  10   2       10.91       19.90     16.81 o 
  -9  10   2     1221.37     1215.14     62.22 o 
  -8  10   2     9934.60    10335.73    176.14 o 
  -7  10   2      523.89      494.94     53.09 o 
  -6  10   2      269.65      150.67     23.98 o 
  -5  10   2     1876.94     2106.18     81.25 o 
  -4  10   2     3099.71     3047.98     78.89 o 
  -3  10   2      438.19      541.31     30.28 o 
  -2  10   2      127.39      135.60     13.07 o 
  -1  10   2     1803.23     1593.87     80.67 o 
   0  10   2      414.16      526.81     47.09 o 
   1  10   2    12110.99     2580.49   6892.28 o 
   2  10   2       73.25       57.81     18.63 o 
   3  10   2      303.18      349.13     47.86 o 
   4  10   2       61.55      159.54     50.65 o 
   5  10   2      889.06      963.71    124.10 o 
   6  10   2        0.90      -35.04     23.36 o 
   7  10   2      576.75      770.77    117.40 o 
   8  10   2     1579.67     1556.12    175.76 o 
   9  10   2       64.35       67.39     40.37 o 
  10  10   2      359.92      387.50     91.59 o 
  11  10   2      555.86      647.24    121.29 o 
  12  10   2      164.48      230.94     73.82 o 
  13  10   2       96.63      144.99     54.67 o 
  14  10   2        1.45      -73.83     49.22 o 
  15  10   2       38.59       49.94     50.57 o 
 -22  11   2      122.75      164.19     65.40 o 
 -21  11   2      296.46      442.39    106.50 o 
 -20  11   2      153.41      192.58     48.29 o 
 -19  11   2      498.83      375.36    103.04 o 
 -18  11   2      553.26      535.52     74.77 o 
 -17  11   2      373.37      414.68     64.66 o 
 -16  11   2      397.09      389.23     61.17 o 
 -15  11   2       11.85       24.13     21.53 o 
 -14  11   2     1076.01     1111.32     79.93 o 
 -13  11   2      136.49       75.74     20.73 o 
 -12  11   2        0.46       -4.00     11.94 o 
 -11  11   2      428.84      411.41     39.77 o 
 -10  11   2       99.42      131.80     21.35 o 
  -9  11   2      135.53      168.18     22.83 o 
  -8  11   2      529.01      492.00     39.37 o 
  -7  11   2       74.84      185.01     21.09 o 
  -6  11   2       96.78       83.23     15.22 o 
  -5  11   2      114.62       50.54     21.26 o 
  -4  11   2     1611.97     1597.65     64.57 o 
  -3  11   2      116.93      101.56     13.33 o 
  -2  11   2      101.02       35.86     32.76 o 
  -1  11   2     1694.46     1560.10    104.44 o 
   0  11   2        8.87      -14.97      9.98 o 
   1  11   2     1423.26     1305.16     76.56 o 
   2  11   2      462.81      486.74     57.34 o 
   3  11   2        6.01        7.13     18.23 o 
   4  11   2       97.28       81.04     35.07 o 
   5  11   2      193.81      267.94     47.51 o 
   6  11   2      425.68      313.41     51.54 o 
   7  11   2      163.85      182.95     58.86 o 
   8  11   2      537.00      763.13    125.88 o 
   9  11   2       37.21       39.92     27.45 o 
  10  11   2      172.47      111.20     55.31 o 
  11  11   2      273.15      156.13     63.02 o 
  12  11   2       75.26      158.89     68.97 o 
  13  11   2      856.99      974.08    164.42 o 
  14  11   2       11.01      -79.46     52.97 o 
 -22  12   2       60.40      106.37     65.71 o 
 -21  12   2      915.75      986.73    110.02 o 
 -20  12   2       93.81      119.95     48.24 o 
 -19  12   2       32.17       13.47     14.76 o 
 -18  12   2        4.50       -1.38     21.16 o 
 -17  12   2      396.74      381.30     88.77 o 
 -16  12   2       44.83       49.80     35.04 o 
 -15  12   2     1268.56     1410.99    115.70 o 
 -14  12   2      953.19      901.40     74.57 o 
 -13  12   2       23.74       15.48     14.99 o 
 -12  12   2      863.80      742.40     65.26 o 
 -11  12   2      290.45      299.67     34.41 o 
 -10  12   2     1644.58     1853.80     84.16 o 
  -9  12   2        0.24       11.73      9.14 o 
  -8  12   2        7.63       -1.47      9.63 o 
  -7  12   2      230.04      206.38     29.19 o 
  -6  12   2      912.47     1144.91     56.56 o 
  -5  12   2       26.48       13.44     11.46 o 
  -4  12   2       18.49       -0.73     10.55 o 
  -3  12   2      768.50      868.79     43.74 o 
  -2  12   2      374.52      333.86     69.00 o 
  -1  12   2       55.71       58.38     17.47 o 
   0  12   2     2067.81     2225.45    105.17 o 
   1  12   2      339.32      262.54     35.10 o 
   2  12   2     1105.51     1189.06    102.65 o 
   3  12   2     1000.88     1227.94    105.30 o 
   4  12   2      147.55      155.30     35.06 o 
   5  12   2       54.24       -0.36     11.12 o 
   6  12   2     1330.93     1506.16    139.15 o 
   7  12   2        2.41       13.77     27.57 o 
   8  12   2       43.63      109.94     63.84 o 
   9  12   2      144.19      144.68     59.53 o 
  10  12   2        7.21        9.45     24.60 o 
  11  12   2        4.76        4.27     37.37 o 
  12  12   2      135.25      203.38     81.07 o 
  13  12   2      313.85      300.80     92.80 o 
 -21  13   2       22.51       26.26     25.84 o 
 -20  13   2     2307.17     2695.88    182.04 o 
 -19  13   2      150.02      139.64     40.35 o 
 -18  13   2        0.01       29.92     20.44 o 
 -17  13   2       27.74       19.81     20.25 o 
 -16  13   2      232.66      208.54     55.93 o 
 -15  13   2       26.23       40.97     25.87 o 
 -14  13   2      631.01      628.45     76.66 o 
 -13  13   2       92.95      103.04     30.19 o 
 -12  13   2      844.11      922.92     89.57 o 
 -11  13   2     8168.36     8438.93    212.15 o 
 -10  13   2       50.33       11.33      8.11 o 
  -9  13   2      275.34      245.54     26.41 o 
  -8  13   2      385.67      348.38     39.01 o 
  -7  13   2      117.52      136.41     22.85 o 
  -6  13   2      389.78      437.89     39.98 o 
  -5  13   2        0.29       12.17      7.87 o 
  -4  13   2       22.09       51.88      9.96 o 
  -3  13   2       42.34       53.14     29.15 o 
  -2  13   2       89.31       86.03     27.81 o 
  -1  13   2      454.83      516.88     51.48 o 
   0  13   2       97.85       79.66     28.72 o 
   1  13   2     5978.55     5768.56    227.20 o 
   2  13   2      315.03      413.09     61.79 o 
   3  13   2        3.25       11.79     18.00 o 
   4  13   2      904.20      903.42     76.03 o 
   5  13   2       69.98       50.26     31.58 o 
   6  13   2       39.14      100.46     40.85 o 
   7  13   2      109.61      224.05     66.70 o 
   8  13   2      157.01        5.11     25.23 o 
   9  13   2       76.21       37.49     35.15 o 
  10  13   2        0.00        4.81     24.00 o 
  11  13   2      182.52      118.12     51.30 o 
  12  13   2      310.04      289.94     84.96 o 
 -21  14   2      146.17      275.71     61.59 o 
 -20  14   2      128.86      260.25     57.48 o 
 -19  14   2     2350.04     2476.18    206.05 o 
 -18  14   2       86.87       58.04     31.29 o 
 -17  14   2      196.25      118.03     38.10 o 
 -16  14   2     1215.49     1116.29    109.76 o 
 -15  14   2       25.36       12.92     21.11 o 
 -14  14   2       33.07       38.76     19.33 o 
 -13  14   2      703.05      710.40     86.17 o 
 -12  14   2      896.07      935.93     95.32 o 
 -11  14   2       90.06       58.46     16.90 o 
 -10  14   2       43.19       69.85     17.09 o 
  -9  14   2       78.27       59.40     16.50 o 
  -8  14   2       65.94       64.33     27.78 o 
  -7  14   2       33.99       51.91     14.72 o 
  -6  14   2        1.87       -0.05      7.28 o 
  -5  14   2        8.79        2.10      8.36 o 
  -4  14   2     3261.14     3355.36    156.09 o 
  -3  14   2      484.23      524.75    108.40 o 
  -2  14   2       47.63      -20.82     32.80 o 
  -1  14   2      755.98      886.48     88.23 o 
   0  14   2     1451.17     1596.36    120.89 o 
   1  14   2      443.20      439.05     63.07 o 
   2  14   2        0.55        1.31     15.92 o 
   3  14   2     1716.15     1840.60    108.58 o 
   4  14   2      186.45      124.75     52.51 o 
   5  14   2      158.23       69.67     27.59 o 
   6  14   2       44.74       89.86     28.37 o 
   7  14   2        7.09       19.04     24.27 o 
   8  14   2       35.96       -4.41     13.41 o 
   9  14   2       96.36      116.49     53.72 o 
  10  14   2      133.81      124.57     57.97 o 
  11  14   2        6.86        4.36     22.04 o 
 -21  15   2     3094.35     2851.06    196.61 o 
 -20  15   2      135.65       92.62     33.91 o 
 -19  15   2       53.64       11.04     21.66 o 
 -18  15   2     1598.89     1572.83    215.06 o 
 -17  15   2      191.19      262.68     54.54 o 
 -16  15   2      198.25      213.09     48.91 o 
 -15  15   2       46.13       70.50     28.78 o 
 -14  15   2        1.04       12.00     33.01 o 
 -13  15   2      146.07      125.61     37.28 o 
 -12  15   2      313.27      212.74     44.42 o 
 -11  15   2      113.65       76.71     27.23 o 
 -10  15   2      234.30      235.95     30.81 o 
  -9  15   2     1909.29     1698.71     82.12 o 
  -8  15   2        0.57        5.16      9.44 o 
  -7  15   2       87.44       89.27     22.32 o 
  -6  15   2     1386.35     1463.81     76.14 o 
  -5  15   2      385.08      397.20     50.52 o 
  -4  15   2      184.15      114.75     23.77 o 
  -3  15   2      178.11      326.09     90.76 o 
  -2  15   2      184.11      274.53     86.29 o 
  -1  15   2       37.89       13.29     22.65 o 
   0  15   2      520.38      692.32     99.65 o 
   1  15   2      192.14      126.31     28.63 o 
   2  15   2      648.51      808.53     72.33 o 
   3  15   2     1703.36     1806.13    120.09 o 
   4  15   2      195.69      232.33     48.83 o 
   5  15   2        2.77        6.55     30.35 o 
   6  15   2      239.89      159.05     39.39 o 
   7  15   2       24.86       86.25     34.23 o 
   8  15   2      142.11      217.76     53.13 o 
   9  15   2       13.23       47.15     16.79 o 
  10  15   2       78.35      114.76     68.02 o 
 -21  16   2       55.80       68.54     38.85 o 
 -20  16   2     4002.94     4396.42    245.98 o 
 -19  16   2        6.10       20.44     19.68 o 
 -18  16   2      357.79      282.36    109.98 o 
 -17  16   2      805.23      545.98     80.14 o 
 -16  16   2      125.50      134.29     39.62 o 
 -15  16   2     1252.93     1196.78    115.97 o 
 -14  16   2      394.84      335.51     61.03 o 
 -13  16   2      104.17       91.80     60.20 o 
 -12  16   2      258.39      302.79     55.04 o 
 -11  16   2      182.37      240.29     87.36 o 
 -10  16   2        0.37       13.03     15.54 o 
  -9  16   2       14.10       35.57     20.05 o 
  -8  16   2     1488.38     1359.49     72.60 o 
  -7  16   2      462.30      378.28     60.34 o 
  -6  16   2       32.28       16.52     14.36 o 
  -5  16   2      715.37      807.68     70.34 o 
  -4  16   2     1240.08     1442.50    198.36 o 
  -3  16   2      463.51      389.49    101.38 o 
  -2  16   2      830.27      713.68    141.88 o 
  -1  16   2        0.28      -21.09     45.96 o 
   0  16   2      875.08      735.19    102.04 o 
   1  16   2      309.90      269.07     58.11 o 
   2  16   2      301.55      436.76     68.20 o 
   3  16   2      129.10      163.13     43.40 o 
   4  16   2       69.40       95.72     31.03 o 
   5  16   2        7.93       -4.60     18.77 o 
   6  16   2      499.37      601.86     88.33 o 
   7  16   2      104.53      163.79     56.17 o 
   8  16   2       11.81       49.49     45.16 o 
 -20  17   2       31.60       29.39     23.11 o 
 -19  17   2      445.38      520.43     83.95 o 
 -18  17   2      451.05      468.18     79.02 o 
 -17  17   2      301.38      191.94     62.35 o 
 -16  17   2      249.24      214.94     49.25 o 
 -15  17   2      210.58      228.59     51.48 o 
 -14  17   2        8.38       22.03     19.02 o 
 -13  17   2     1288.44     1469.54    127.59 o 
 -12  17   2      408.48      449.79     68.47 o 
 -11  17   2      339.74      310.93     55.73 o 
 -10  17   2      624.95      643.99    106.48 o 
  -9  17   2       30.74        4.78     12.78 o 
  -8  17   2       57.13       38.54     23.30 o 
  -7  17   2      154.39      183.50     44.73 o 
  -6  17   2      363.35      399.52     64.34 o 
  -5  17   2      197.07       99.13     27.94 o 
  -4  17   2      156.01       39.98     78.36 o 
  -3  17   2      135.71      122.37     49.55 o 
  -2  17   2      524.73      289.11     56.84 o 
  -1  17   2      947.13     1073.31    182.02 o 
   0  17   2        0.01      -75.96     51.98 o 
   1  17   2      347.34      441.36     72.17 o 
   2  17   2       38.86       54.61     23.75 o 
   3  17   2        6.33        2.23     19.63 o 
   4  17   2       20.85        6.52     43.03 o 
   5  17   2       15.73       26.82     15.74 o 
   6  17   2      390.07      544.85    141.87 o 
   7  17   2        7.94        7.15     26.19 o 
 -19  18   2      107.16      110.65     41.19 o 
 -18  18   2     1478.36     1627.59    149.42 o 
 -17  18   2        3.68       21.37     27.31 o 
 -16  18   2       43.03       44.35     24.32 o 
 -15  18   2       96.70       81.95     34.23 o 
 -14  18   2        0.09        6.18     15.11 o 
 -13  18   2      279.76      267.37     53.62 o 
 -12  18   2      747.08      813.73     89.18 o 
 -11  18   2      234.48      278.84     49.84 o 
 -10  18   2       15.07       41.67     46.42 o 
  -9  18   2      827.53      772.74    145.76 o 
  -8  18   2      361.62      391.98    106.32 o 
  -7  18   2       57.23       38.65     48.39 o 
  -6  18   2      311.87      220.64     81.57 o 
  -5  18   2        3.96       27.93     29.92 o 
  -4  18   2       99.83      125.04     66.96 o 
  -3  18   2     3322.01     4135.29    362.13 o 
  -2  18   2        0.40       21.46     28.54 o 
  -1  18   2       25.90       72.63     61.18 o 
   0  18   2        4.56       36.34     48.40 o 
   1  18   2      265.76      348.78     64.45 o 
   2  18   2       91.05       62.62     31.28 o 
   3  18   2       55.22      176.15     78.33 o 
   4  18   2       11.90       32.89     55.54 o 
   5  18   2      169.30      264.41     98.23 o 
 -18  19   2       29.54       -0.27     16.29 o 
 -17  19   2      458.18      514.36     83.97 o 
 -16  19   2      389.11      318.97     63.10 o 
 -15  19   2       25.83       19.63     16.09 o 
 -14  19   2      102.92      104.43     56.62 o 
 -13  19   2      100.21      -16.73     42.22 o 
 -12  19   2       21.02       22.99     21.39 o 
 -11  19   2      445.05      424.92    119.84 o 
 -10  19   2       17.59       69.02     27.71 o 
  -9  19   2        4.51      -11.76     38.99 o 
  -8  19   2      654.51      807.27    158.30 o 
  -7  19   2      129.40      205.80     83.48 o 
  -6  19   2      223.45      431.95    118.86 o 
  -5  19   2      107.76      230.26     87.40 o 
  -4  19   2      529.21      519.69    129.31 o 
  -3  19   2      305.59      261.37     89.66 o 
  -2  19   2      337.48      225.66     84.47 o 
  -1  19   2       58.00       69.63     59.08 o 
   0  19   2       26.62      182.86     73.83 o 
   1  19   2       37.40     -101.76     67.84 o 
   2  19   2      131.13      168.43     79.11 o 
   3  19   2       13.09       62.50     22.71 o 
 -17  20   2       44.22       23.84     30.35 o 
 -16  20   2      487.34      599.43     89.16 o 
 -15  20   2       60.95       69.74     48.34 o 
 -14  20   2       49.73       -7.70     35.71 o 
 -13  20   2      680.19     1056.22    184.76 o 
 -12  20   2        5.47       -3.65     43.68 o 
 -11  20   2       11.92      -80.92     54.45 o 
 -10  20   2      386.99      466.93    121.22 o 
  -9  20   2        5.25       -2.45     49.57 o 
  -8  20   2      485.76      718.60    158.26 o 
  -7  20   2     1486.56     1858.00    250.60 o 
  -6  20   2      354.56      298.85    106.93 o 
  -5  20   2        9.61      103.32     66.86 o 
  -4  20   2      165.08      272.87    100.26 o 
  -3  20   2      496.96      709.72    158.56 o 
  -2  20   2       86.48      185.55     85.08 o 
  -1  20   2      834.03     1015.82    197.47 o 
   0  20   2       26.37       33.06     62.33 o 
   1  20   2        2.49       85.30     60.74 o 
 -15  21   2      455.10      503.74    316.33 o 
 -14  21   2      216.58      182.75     71.35 o 
 -13  21   2       61.96       67.07     28.32 o 
 -12  21   2       42.35       23.31     29.90 o 
 -11  21   2       86.56       53.16     34.91 o 
 -10  21   2      135.91      237.78     83.26 o 
  -9  21   2      923.51      901.25    177.81 o 
  -8  21   2      662.28      818.34    170.13 o 
  -7  21   2      141.09      164.75     83.62 o 
  -6  21   2       51.20       69.77     74.64 o 
  -5  21   2      136.26       93.04     49.04 o 
  -4  21   2      525.76      591.85    149.03 o 
  -3  21   2      447.76      351.00    117.54 o 
  -2  21   2        9.57      126.14     72.14 o 
 -12  22   2      336.45      300.62    104.72 o 
 -11  22   2      184.81      103.06     62.41 o 
 -10  22   2       42.71      -31.65     41.38 o 
  -9  22   2        1.40     -109.75     73.16 o 
  -8  22   2       78.38      117.52     66.69 o 
  -7  22   2       97.68      107.95     61.12 o 
  -6  22   2       19.18       75.44     64.24 o 
   1 -23   3      319.96      355.11    119.27 o 
   2 -23   3      426.42      558.87    148.79 o 
   3 -23   3      119.24       77.96     38.36 o 
   4 -23   3      109.61       98.45     76.40 o 
   5 -23   3       32.64       10.76     29.94 o 
   6 -23   3       51.61       21.64     36.42 o 
   7 -23   3      249.28      261.79     93.80 o 
   8 -23   3       36.03       72.89     58.21 o 
   9 -23   3        7.30       58.54     65.49 o 
  10 -23   3      239.42      332.34    111.53 o 
  11 -23   3      128.81       34.85     45.95 o 
  12 -23   3       16.08       64.73     71.05 o 
  13 -23   3      268.56      189.67     77.69 o 
  -2 -22   3      196.86      352.58    112.03 o 
  -1 -22   3       12.22      -54.96     53.41 o 
   0 -22   3     1585.63     2413.65    296.49 o 
   1 -22   3     1236.38     1466.22    229.43 o 
   2 -22   3      407.94      448.81    126.10 o 
   3 -22   3        3.70      -19.89     31.25 o 
   4 -22   3        4.80      -14.60     37.59 o 
   5 -22   3      893.64     1126.99    197.75 o 
   6 -22   3      507.41      749.71    162.56 o 
   7 -22   3        1.00       20.80     38.75 o 
   8 -22   3      571.74      612.76    144.87 o 
   9 -22   3      233.32      124.74     65.94 o 
  10 -22   3       47.45       26.80     29.41 o 
  11 -22   3      509.93      368.06    115.25 o 
  12 -22   3       49.31       37.54     43.82 o 
  13 -22   3      123.58      205.55     85.80 o 
  14 -22   3      530.20      506.70    127.09 o 
  -5 -21   3       96.91      237.25     93.85 o 
  -4 -21   3        5.36       22.54     38.17 o 
  -3 -21   3        4.25       18.34     56.70 o 
  -2 -21   3       35.38       14.08     33.49 o 
  -1 -21   3        2.69       21.43     36.28 o 
   0 -21   3       11.03       34.49     23.99 o 
   1 -21   3      218.84      313.15    102.03 o 
   2 -21   3       72.01      127.82     60.23 o 
   3 -21   3      115.69      225.95     90.68 o 
   4 -21   3      494.16      689.89    151.52 o 
   5 -21   3      172.93      142.33     73.97 o 
   6 -21   3      153.31      180.06     79.21 o 
   7 -21   3        8.20       -3.23     24.71 o 
   8 -21   3        0.19       33.09     41.74 o 
   9 -21   3       23.28      115.89     75.61 o 
  10 -21   3      197.53      213.59     84.78 o 
  11 -21   3        9.23       -4.57     30.65 o 
  12 -21   3        0.01       50.62     48.77 o 
  13 -21   3       50.64       50.62     35.44 o 
  14 -21   3       54.11       20.82     28.96 o 
  15 -21   3     1010.19     1169.74    197.65 o 
  16 -21   3       27.64       84.72     59.07 o 
  -7 -20   3       66.87       29.65     39.45 o 
  -6 -20   3       18.21       40.13     24.61 o 
  -5 -20   3       25.59      -35.49     40.67 o 
  -4 -20   3        7.41       63.77     44.45 o 
  -3 -20   3       88.49      184.87     78.72 o 
  -2 -20   3      145.05       66.70     53.63 o 
  -1 -20   3      119.17       17.63     43.21 o 
   0 -20   3       67.23       62.86     47.89 o 
   1 -20   3      433.51      294.10     97.97 o 
   2 -20   3      108.38      172.74     69.98 o 
   3 -20   3      277.45      336.90    102.59 o 
   4 -20   3      262.81      206.42     81.23 o 
   5 -20   3      295.90      186.56     70.92 o 
   6 -20   3       23.91      118.40     59.84 o 
   7 -20   3      338.79      383.96    108.12 o 
   8 -20   3       59.35       60.11     54.34 o 
   9 -20   3       39.06      179.63     69.19 o 
  10 -20   3     1310.73     1388.60    207.26 o 
  11 -20   3       77.72      192.50     76.32 o 
  12 -20   3        0.98       22.36     32.16 o 
  13 -20   3       14.42        7.29     33.81 o 
  14 -20   3      115.02       70.69     45.91 o 
  15 -20   3        4.37      -46.60     45.67 o 
  16 -20   3      487.93      327.54    107.97 o 
  17 -20   3      165.34      271.47     97.14 o 
  -9 -19   3       64.63       19.31     30.78 o 
  -8 -19   3        0.58      -24.24     32.28 o 
  -7 -19   3       18.06       66.39     54.91 o 
  -6 -19   3       87.74       92.45     41.63 o 
  -5 -19   3        7.77       92.21     56.21 o 
  -4 -19   3        3.85       14.46     83.74 o 
  -3 -19   3      463.57      752.65    150.54 o 
  -2 -19   3        2.18       -9.61     29.98 o 
  -1 -19   3      445.89      634.37    135.60 o 
   0 -19   3       42.38       23.94     34.34 o 
   1 -19   3       35.29      114.76     61.59 o 
   2 -19   3      759.67      802.39    154.22 o 
   3 -19   3      890.94      831.05    154.11 o 
   4 -19   3      615.26      692.25    144.47 o 
   5 -19   3     1811.17     1926.56    234.27 o 
   6 -19   3      549.64      582.34    154.41 o 
   7 -19   3       16.95       13.36     41.51 o 
   8 -19   3      441.04      366.97    101.58 o 
   9 -19   3      142.67      166.06     62.75 o 
  10 -19   3       22.23       -3.22     18.34 o 
  11 -19   3      845.35      962.08    165.01 o 
  12 -19   3      251.69      312.28     92.25 o 
  13 -19   3        9.54       36.51     33.46 o 
  14 -19   3        3.11      -47.27     47.35 o 
  15 -19   3       28.71        0.41     34.82 o 
  16 -19   3       38.04      -33.33     49.91 o 
  17 -19   3        5.53       44.96     48.57 o 
  18 -19   3        0.10       -8.94     24.43 o 
 -11 -18   3      156.66       81.58     40.19 o 
 -10 -18   3        6.84      -29.38     43.40 o 
  -9 -18   3       24.65      108.69     44.73 o 
  -8 -18   3       79.28      113.41     52.24 o 
  -7 -18   3        3.43      -37.88     30.77 o 
  -6 -18   3       14.68       26.50     35.39 o 
  -5 -18   3       18.25       -2.33     36.32 o 
  -4 -18   3      297.87      269.42    139.83 o 
  -3 -18   3     1423.97     1571.59    207.98 o 
  -2 -18   3       62.96       67.38     58.91 o 
  -1 -18   3      628.92      815.58    150.79 o 
   0 -18   3        4.68        6.84     28.82 o 
   1 -18   3       87.54      127.23     26.91 o 
   2 -18   3      103.93       66.85     13.27 o 
   3 -18   3        3.58       -2.63      8.49 o 
   4 -18   3     1142.16     1033.92     64.50 o 
   5 -18   3      206.01      178.68     27.35 o 
   6 -18   3       29.04        5.02     17.10 o 
   7 -18   3      314.72      280.33     38.07 o 
   8 -18   3      670.71      681.34     78.85 o 
   9 -18   3     1738.64     1737.79    212.91 o 
  10 -18   3      770.56      761.24    144.16 o 
  11 -18   3        5.72       36.93     42.93 o 
  12 -18   3     2775.23     2957.27    287.14 o 
  13 -18   3      292.18      275.29     87.02 o 
  14 -18   3      166.85      211.54     79.75 o 
  15 -18   3      744.59      759.66    149.67 o 
  16 -18   3       68.01       59.03     28.27 o 
  17 -18   3       16.32      110.61     66.09 o 
  18 -18   3      847.11      912.53    170.40 o 
  19 -18   3        0.05      -61.53     48.21 o 
 -12 -17   3       58.15      147.19     76.24 o 
 -11 -17   3       47.65       39.82     40.27 o 
 -10 -17   3       66.31      151.31     66.36 o 
  -9 -17   3       71.63       34.84     32.69 o 
  -8 -17   3      152.23       72.68     44.99 o 
  -7 -17   3        0.11       22.28     30.73 o 
  -6 -17   3       30.66       24.64     19.37 o 
  -5 -17   3        2.75        4.57     10.56 o 
  -4 -17   3      344.34      288.83     44.31 o 
  -3 -17   3      551.79      725.43    137.01 o 
  -2 -17   3     1066.41     1091.74    139.72 o 
  -1 -17   3       20.42       66.05     21.14 o 
   0 -17   3       25.87       20.52     13.05 o 
   1 -17   3      915.75     1056.35     52.76 o 
   2 -17   3        3.51        7.44      8.75 o 
   3 -17   3       23.14       11.06      8.44 o 
   4 -17   3     2240.10     2383.98     96.96 o 
   5 -17   3       49.49       35.55     12.06 o 
   6 -17   3     1467.83     1527.00    179.03 o 
   7 -17   3      504.86      485.65     49.42 o 
   8 -17   3       14.49       28.08     23.55 o 
   9 -17   3       15.22       13.41     22.36 o 
  10 -17   3       88.26       93.35     48.04 o 
  11 -17   3        4.71      -10.92     25.38 o 
  12 -17   3      132.21      113.06     50.93 o 
  13 -17   3      737.88      804.99    147.17 o 
  14 -17   3      126.91      155.40     67.68 o 
  15 -17   3      225.37      219.80     79.29 o 
  16 -17   3     2418.55     2599.41    274.04 o 
  17 -17   3       55.88      -10.51     36.99 o 
  18 -17   3      597.20      599.17    132.33 o 
  19 -17   3      539.77      390.85    109.99 o 
 -13 -16   3       67.37       86.14     54.45 o 
 -12 -16   3      265.62      414.69    111.92 o 
 -11 -16   3       40.05       57.12     43.55 o 
 -10 -16   3      151.47      172.57     69.63 o 
  -9 -16   3       20.85      -19.78     18.98 o 
  -8 -16   3       64.56       10.74     13.13 o 
  -7 -16   3       46.64       43.70     30.43 o 
  -6 -16   3       81.59      124.06     31.77 o 
  -5 -16   3      213.01      202.00     38.40 o 
  -4 -16   3     1093.25     1116.59     86.22 o 
  -3 -16   3      128.84       86.57     23.85 o 
  -2 -16   3        7.16        7.88     15.14 o 
  -1 -16   3        1.49        6.74      8.85 o 
   0 -16   3      247.77      225.87     21.68 o 
   1 -16   3      562.38      555.18     38.12 o 
   2 -16   3      579.04      520.18     39.51 o 
   3 -16   3     2303.41     2358.04     89.68 o 
   4 -16   3      112.58       95.16     16.92 o 
   5 -16   3     2562.91     2432.94    100.49 o 
   6 -16   3     1119.67     1111.63     91.55 o 
   7 -16   3        0.18       -5.50     12.96 o 
   8 -16   3     2905.78     2826.35    155.92 o 
   9 -16   3      403.18      395.92     93.84 o 
  10 -16   3       25.42       10.53     20.61 o 
  11 -16   3     7041.63     7281.81    420.11 o 
  12 -16   3      366.67      411.22    100.53 o 
  13 -16   3        7.76       51.93     42.40 o 
  14 -16   3     3170.35     3530.17    300.69 o 
  15 -16   3       27.36       45.84     24.49 o 
  16 -16   3      724.89      597.50    127.94 o 
  17 -16   3        6.35      -35.08     33.42 o 
  18 -16   3       25.74       32.51     29.79 o 
  19 -16   3       11.38       35.46     36.42 o 
  20 -16   3      543.17      312.16     95.19 o 
 -14 -15   3      105.47      171.58     72.01 o 
 -13 -15   3       83.88       97.66     55.64 o 
 -12 -15   3      124.34      121.08     39.50 o 
 -11 -15   3      152.55      106.25     36.08 o 
 -10 -15   3       31.20       67.64     32.29 o 
  -9 -15   3      344.98      285.61     63.36 o 
  -8 -15   3       54.73       42.85     18.43 o 
  -7 -15   3       42.30       21.10     15.40 o 
  -6 -15   3      471.13      530.28     63.90 o 
  -5 -15   3     1895.57     2085.38    121.64 o 
  -4 -15   3      334.96      284.47     42.45 o 
  -3 -15   3       27.31       10.84     15.04 o 
  -2 -15   3     2349.73     2380.90    185.41 o 
  -1 -15   3     1740.84     1746.05     50.99 o 
   0 -15   3      707.89      792.33     41.42 o 
   1 -15   3       60.32       47.47     11.22 o 
   2 -15   3      326.95      339.74     32.21 o 
   3 -15   3      100.62      248.53     29.07 o 
   4 -15   3      161.74      179.53     25.10 o 
   5 -15   3      153.16      109.68     21.46 o 
   6 -15   3     1211.30     1399.19     77.63 o 
   7 -15   3       36.93       12.41     20.95 o 
   8 -15   3      161.15      148.16     36.91 o 
   9 -15   3      500.81      579.82     71.11 o 
  10 -15   3      245.52      212.86     71.66 o 
  11 -15   3      525.14      498.14    107.27 o 
  12 -15   3     7884.26     7690.43    421.48 o 
  13 -15   3      223.56      250.24     78.56 o 
  14 -15   3       29.71       27.46     19.29 o 
  15 -15   3       42.86       74.88     42.87 o 
  16 -15   3      259.89      211.67     68.70 o 
  17 -15   3       29.38       36.46     21.03 o 
  18 -15   3      283.01      223.26     77.67 o 
  19 -15   3       40.09       47.02     37.84 o 
  20 -15   3        5.10       48.62     40.23 o 
 -15 -14   3       24.74       12.71     34.32 o 
 -14 -14   3        2.60       15.79     17.68 o 
 -13 -14   3      215.44      245.84     55.31 o 
 -12 -14   3        5.94       -2.96     12.53 o 
 -11 -14   3        0.51       17.46     24.32 o 
 -10 -14   3       16.99       18.57     15.23 o 
  -9 -14   3      105.76      152.46     36.77 o 
  -8 -14   3        4.70      -20.44     35.66 o 
  -7 -14   3      272.44      171.24     37.86 o 
  -6 -14   3        0.82        7.58     14.57 o 
  -5 -14   3     1426.52     1564.29    152.62 o 
  -4 -14   3     5662.90     5535.14    293.97 o 
  -3 -14   3     1506.18     1576.22    114.88 o 
  -2 -14   3       33.09       22.35     17.22 o 
  -1 -14   3      310.72      376.77     25.68 o 
   0 -14   3        1.73       27.01     12.88 o 
   1 -14   3      636.30      658.90     40.15 o 
   2 -14   3      204.03      228.50     23.77 o 
   3 -14   3       88.79      129.01     18.72 o 
   4 -14   3       12.05        2.39      7.34 o 
   5 -14   3        0.47        0.79      6.91 o 
   6 -14   3       48.35       29.69     22.62 o 
   7 -14   3       55.68       26.57     20.44 o 
   8 -14   3       53.43       69.73     25.22 o 
   9 -14   3      119.47       78.96     26.00 o 
  10 -14   3      464.62      356.92     87.82 o 
  11 -14   3      508.98      434.68     98.66 o 
  12 -14   3       61.50      102.07     37.15 o 
  13 -14   3      346.31      385.14     93.58 o 
  14 -14   3       65.28      -54.36     45.78 o 
  15 -14   3       50.31       77.99     49.01 o 
  16 -14   3        2.00      -10.44     22.61 o 
  17 -14   3       58.51       77.25     45.91 o 
  18 -14   3       45.10       56.10     49.68 o 
  19 -14   3        3.71      303.98     98.63 o 
  20 -14   3        0.76       17.71     23.05 o 
 -16 -13   3       95.42       72.42     28.78 o 
 -15 -13   3        0.24      -31.03     22.39 o 
 -14 -13   3       25.23       11.11     17.60 o 
 -13 -13   3       16.05       -0.12     20.99 o 
 -12 -13   3      178.54      320.75     57.17 o 
 -11 -13   3      272.01      252.01     49.16 o 
 -10 -13   3     1095.54     1097.56    101.52 o 
  -9 -13   3      295.38      369.22     57.63 o 
  -8 -13   3      566.03      517.95     67.12 o 
  -7 -13   3     4768.26     5086.36    273.77 o 
  -6 -13   3      576.24      638.04     66.82 o 
  -5 -13   3       12.85        9.41     13.00 o 
  -4 -13   3      715.60      807.00     67.81 o 
  -3 -13   3      235.06      332.15     44.51 o 
  -2 -13   3      288.39      275.12     14.50 o 
  -1 -13   3      505.54      439.96     27.60 o 
   0 -13   3      497.87      505.92     32.30 o 
   1 -13   3      196.12      151.51     26.86 o 
   2 -13   3     5555.13     5860.29    240.02 o 
   3 -13   3        0.42       23.89     18.26 o 
   4 -13   3       90.87       56.02     12.90 o 
   5 -13   3      948.26      860.58     59.98 o 
   6 -13   3       40.60       23.79     16.67 o 
   7 -13   3       19.86       25.95      9.66 o 
   8 -13   3      319.78      325.58     46.84 o 
   9 -13   3      325.56      350.99     53.78 o 
  10 -13   3      288.41      270.70     70.40 o 
  11 -13   3     5536.24     5796.93    231.38 o 
  12 -13   3      582.38      673.27     81.78 o 
  13 -13   3       31.58       35.44     21.04 o 
  14 -13   3     6430.47     6481.98    366.25 o 
  15 -13   3        0.85        0.84     51.17 o 
  16 -13   3      395.66      324.14     60.69 o 
  17 -13   3       22.67       65.62     51.96 o 
  18 -13   3       21.96       70.99     44.13 o 
  19 -13   3      153.24      261.94     60.68 o 
  20 -13   3      472.56      665.22    147.74 o 
  21 -13   3       22.18       58.80     47.93 o 
 -17 -12   3      478.51      725.84    139.86 o 
 -16 -12   3       19.24        8.08     27.26 o 
 -15 -12   3      168.83      252.25     76.93 o 
 -14 -12   3       16.25       30.28     29.39 o 
 -13 -12   3        0.48        7.23     24.07 o 
 -12 -12   3       27.35       18.90     15.96 o 
 -11 -12   3     1694.06     1859.46     89.92 o 
 -10 -12   3      395.29      358.05     33.51 o 
  -9 -12   3     1657.55     1705.40     67.08 o 
  -8 -12   3     2182.24     2305.60     69.53 o 
  -7 -12   3     1132.10     1093.36     54.79 o 
  -6 -12   3     1090.52     1145.50     86.82 o 
  -5 -12   3      150.31      159.41     33.09 o 
  -4 -12   3      593.77      698.41     60.45 o 
  -3 -12   3      587.03      894.26    114.43 o 
  -2 -12   3        1.41        9.26      4.12 o 
  -1 -12   3      208.28      222.03     26.71 o 
   0 -12   3      299.24      310.20     24.81 o 
   1 -12   3      912.49      828.38     42.95 o 
   2 -12   3      225.56      262.81     30.46 o 
   3 -12   3        7.39       15.60      8.32 o 
   4 -12   3      125.27      109.66     25.27 o 
   5 -12   3       51.38       85.81     20.28 o 
   6 -12   3       52.57     1249.25    137.51 o 
   7 -12   3       37.45       57.62     17.78 o 
   8 -12   3      443.38      477.13     49.60 o 
   9 -12   3      756.67      979.56     62.06 o 
  10 -12   3       49.02       62.14     16.67 o 
  11 -12   3       31.65       48.29     30.53 o 
  12 -12   3     5022.14     5268.18    222.24 o 
  13 -12   3     1689.31     1870.17    178.37 o 
  14 -12   3        2.13       17.54     39.62 o 
  15 -12   3      393.06      468.18     90.80 o 
  16 -12   3      259.67      334.60     62.85 o 
  17 -12   3      110.36       94.39     38.33 o 
  18 -12   3        0.28       -4.68     17.12 o 
  19 -12   3      291.01      226.82     73.65 o 
  20 -12   3       43.63      -36.47     38.47 o 
  21 -12   3       27.74        8.90     31.11 o 
 -17 -11   3      125.06      123.41     60.17 o 
 -16 -11   3      232.54      245.91     73.24 o 
 -15 -11   3       27.23        1.25     23.71 o 
 -14 -11   3      256.61      315.29     80.41 o 
 -13 -11   3      580.07      604.64     61.34 o 
 -12 -11   3      215.21      267.91     38.31 o 
 -11 -11   3      313.23      330.63     39.64 o 
 -10 -11   3     2660.21     2909.76    112.18 o 
  -9 -11   3      737.75      735.58     51.98 o 
  -8 -11   3      116.81      153.86     20.14 o 
  -7 -11   3      214.95      205.42     21.09 o 
  -6 -11   3      196.28      205.73     20.33 o 
  -5 -11   3      410.75      493.53     27.88 o 
  -4 -11   3      122.43      107.57     12.29 o 
  -3 -11   3      157.29      117.32     16.53 o 
  -2 -11   3      103.88       83.32     10.70 o 
  -1 -11   3      642.71      632.34     32.78 o 
   0 -11   3      250.10      321.42     24.64 o 
   1 -11   3      119.00       90.77     13.87 o 
   2 -11   3      641.59      821.50     51.75 o 
   3 -11   3       72.07      117.98     23.95 o 
   4 -11   3      419.97      742.39     62.23 o 
   5 -11   3      254.17      181.26     26.24 o 
   6 -11   3        1.03       10.01      8.82 o 
   7 -11   3        7.55        3.90      9.36 o 
   8 -11   3        0.09        7.19      9.94 o 
   9 -11   3       81.86       95.61     19.12 o 
  10 -11   3       95.17       73.21     18.74 o 
  11 -11   3      748.23      951.19     74.53 o 
  12 -11   3      851.09      959.73     92.97 o 
  13 -11   3     8918.41     9154.81    295.58 o 
  14 -11   3        0.72        6.96     22.71 o 
  15 -11   3      504.21      554.27     75.57 o 
  16 -11   3       15.59       14.40     27.67 o 
  17 -11   3       16.55       -7.16     27.37 o 
  18 -11   3        8.01      -11.81     22.55 o 
  19 -11   3       54.31      199.96     76.22 o 
  20 -11   3       27.38       23.25     43.41 o 
  21 -11   3       31.72      207.58     92.46 o 
 -18 -10   3      200.48      230.98     80.53 o 
 -17 -10   3        0.18       34.21     35.69 o 
 -16 -10   3      420.18      554.24    117.86 o 
 -15 -10   3       14.36        4.43     10.50 o 
 -14 -10   3       12.90        7.75     36.55 o 
 -13 -10   3     1691.10     2080.81    116.82 o 
 -12 -10   3     2593.11     2979.61    218.12 o 
 -11 -10   3      862.54      954.55     70.93 o 
 -10 -10   3       91.37       84.80     20.07 o 
  -9 -10   3     3188.93     3262.64    113.66 o 
  -8 -10   3        6.45        2.94      8.85 o 
  -7 -10   3     1207.60     1299.52     56.62 o 
  -6 -10   3       30.84       31.85     15.89 o 
  -5 -10   3      493.83      523.01     31.06 o 
  -4 -10   3    12745.13    13608.11    151.02 o 
  -3 -10   3      735.64      813.33     37.38 o 
  -2 -10   3      112.46       81.58     13.58 o 
  -1 -10   3      973.89      921.27     37.81 o 
   0 -10   3       12.16       19.01      6.55 o 
   1 -10   3     1881.07     1796.41     58.17 o 
   2 -10   3       12.06       54.78     12.24 o 
   3 -10   3      507.81      430.07     43.91 o 
   4 -10   3      204.85      190.59     30.67 o 
   5 -10   3     1745.69     1549.35     77.54 o 
   6 -10   3       35.66       22.11      8.87 o 
   7 -10   3       24.52       46.92     14.00 o 
   8 -10   3      638.49      470.65     39.97 o 
   9 -10   3      155.94      220.41     28.41 o 
  10 -10   3     1126.13     1335.91     71.89 o 
  11 -10   3     2194.67     2167.90    111.31 o 
  12 -10   3       18.44       38.36     15.09 o 
  13 -10   3     1944.94     1964.40    128.29 o 
  14 -10   3     1634.81     1769.97    126.05 o 
  15 -10   3      504.27      487.49     66.98 o 
  16 -10   3        6.91       -2.74     16.00 o 
  17 -10   3      210.07      164.75     41.61 o 
  18 -10   3      165.11      237.95     54.26 o 
  19 -10   3        9.13       77.47    112.22 o 
  20 -10   3       19.97       42.60     76.05 o 
  21 -10   3       93.28      162.59     82.02 o 
 -19  -9   3       40.63       46.43     36.91 o 
 -18  -9   3        0.38        5.84     20.69 o 
 -17  -9   3       41.20      132.38     59.56 o 
 -16  -9   3        1.75       25.86     23.27 o 
 -15  -9   3      573.73      543.37     49.86 o 
 -14  -9   3      482.75      479.35     45.61 o 
 -13  -9   3       72.67       80.51     22.11 o 
 -12  -9   3      213.64      166.83     72.77 o 
 -11  -9   3     3916.65     4259.51    123.70 o 
 -10  -9   3      487.18      575.05     43.22 o 
  -9  -9   3       71.57       70.62     21.00 o 
  -8  -9   3      548.53      365.51     35.94 o 
  -7  -9   3      188.45      178.00     23.64 o 
  -6  -9   3       54.93       33.25      9.17 o 
  -5  -9   3      734.68      773.21     38.61 o 
  -4  -9   3       62.06       65.56     10.69 o 
  -3  -9   3     4965.06     5678.06    203.66 o 
  -2  -9   3       51.08       35.15      6.96 o 
  -1  -9   3       81.57       73.83     42.31 o 
   0  -9   3       16.67       86.56     11.99 o 
   1  -9   3      611.87      559.52     31.16 o 
   2  -9   3     1079.97     1024.27     84.11 o 
   3  -9   3     5796.62     6382.98    180.58 o 
   4  -9   3      769.17      701.22     54.48 o 
   5  -9   3        4.94        8.03      8.29 o 
   6  -9   3    15025.93    15910.54    212.01 o 
   7  -9   3      139.32      160.43     21.80 o 
   8  -9   3     1722.69     2005.46     80.75 o 
   9  -9   3    10159.34    10359.28    191.18 o 
  10  -9   3      636.59      857.97     55.44 o 
  11  -9   3      505.28      434.30     50.92 o 
  12  -9   3     1226.47     1463.99     89.36 o 
  13  -9   3       13.73       -2.68     20.93 o 
  14  -9   3       74.58       38.30     45.95 o 
  15  -9   3      336.56      370.88     61.41 o 
  16  -9   3      761.79      860.97     99.81 o 
  17  -9   3      394.79      495.38    106.07 o 
  18  -9   3       39.74       41.96     23.75 o 
  19  -9   3        0.08       18.64     38.61 o 
  20  -9   3       10.08        0.46     23.74 o 
  21  -9   3        4.60       -8.05     27.62 o 
 -19  -8   3       14.10      -88.04     58.69 o 
 -18  -8   3       19.43       10.50     19.25 o 
 -17  -8   3      126.38      186.17     43.57 o 
 -16  -8   3      169.78      133.12     34.79 o 
 -15  -8   3        3.04       -7.60     11.06 o 
 -14  -8   3       46.36       31.64     12.76 o 
 -13  -8   3     3093.11     3397.45    152.04 o 
 -12  -8   3      221.09      239.12     30.72 o 
 -11  -8   3       40.18       24.39     31.25 o 
 -10  -8   3      355.78      470.77     39.29 o 
  -9  -8   3      427.25      468.00     37.19 o 
  -8  -8   3       99.73      119.71     17.41 o 
  -7  -8   3     1754.81     1667.10     73.93 o 
  -6  -8   3     1953.31     1795.88     71.30 o 
  -5  -8   3     3130.75     3167.44     79.43 o 
  -4  -8   3        3.39       -8.10      6.89 o 
  -3  -8   3      101.75      122.00     14.14 o 
  -2  -8   3      257.20      192.92     21.02 o 
  -1  -8   3       86.43       67.91     11.60 o 
   0  -8   3      347.01      277.65     26.50 o 
   1  -8   3    10723.39    11453.92    132.50 o 
   2  -8   3     1071.78      990.93     60.57 o 
   3  -8   3       31.75       57.10     14.53 o 
   4  -8   3      760.85      653.25     54.05 o 
   5  -8   3        0.46       12.45      8.93 o 
   6  -8   3     1035.03     1030.00     52.20 o 
   7  -8   3      399.36      302.37     29.06 o 
   8  -8   3     4112.56     4412.51    132.91 o 
   9  -8   3       31.43       87.48     19.96 o 
  10  -8   3      511.44      632.25     56.18 o 
  11  -8   3       52.92       45.29     13.17 o 
  12  -8   3     2155.54     2169.64    110.86 o 
  13  -8   3      743.85      966.40     81.32 o 
  14  -8   3      100.07      108.81     47.41 o 
  15  -8   3      160.23      168.07     43.09 o 
  16  -8   3      216.67       16.53     16.42 o 
  17  -8   3       47.82       36.26     19.59 o 
  18  -8   3      166.38      200.51     49.87 o 
  19  -8   3      157.33      115.75     68.00 o 
  20  -8   3      412.28      499.89    126.74 o 
  21  -8   3        0.04      -39.77     68.37 o 
 -20  -7   3       44.61       55.08     53.92 o 
 -19  -7   3        2.28       23.88     25.90 o 
 -18  -7   3       10.00       15.40     19.69 o 
 -17  -7   3        4.97       19.31     16.13 o 
 -16  -7   3      287.24      264.57     32.94 o 
 -15  -7   3      159.70      178.40     24.14 o 
 -14  -7   3      124.40      118.21     22.25 o 
 -13  -7   3     6599.31     6358.91    208.90 o 
 -12  -7   3     3551.63     3485.83    116.52 o 
 -11  -7   3       53.35        6.52     16.60 o 
 -10  -7   3     1344.34     1479.14     73.28 o 
  -9  -7   3      629.95      665.33     44.30 o 
  -8  -7   3      964.08      891.10     48.24 o 
  -7  -7   3      419.14      408.14     30.18 o 
  -6  -7   3      594.53      553.12     39.48 o 
  -5  -7   3     2925.62     3046.63     87.27 o 
  -4  -7   3     3493.08     3852.01     80.04 o 
  -3  -7   3      227.75      179.07     16.65 o 
  -2  -7   3      114.25      112.84     14.52 o 
  -1  -7   3      829.59      673.55     77.40 o 
   0  -7   3       61.48       19.87     17.74 o 
   1  -7   3       48.38       52.00     13.18 o 
   2  -7   3      902.64      682.60     48.49 o 
   3  -7   3      114.69      105.76     20.34 o 
   4  -7   3      402.44      476.86     45.23 o 
   5  -7   3      596.34      440.33     37.79 o 
   6  -7   3      564.68      801.80     51.67 o 
   7  -7   3      109.16      154.90     24.22 o 
   8  -7   3        3.78       -1.02      8.03 o 
   9  -7   3       45.45       49.39     28.06 o 
  10  -7   3        9.24        4.65     15.00 o 
  11  -7   3      134.15       75.32     17.27 o 
  12  -7   3       44.70       33.76     30.20 o 
  13  -7   3      233.36      296.03     50.56 o 
  14  -7   3      261.63      236.37     47.47 o 
  15  -7   3        0.63        5.18     10.10 o 
  16  -7   3       56.09       43.99     14.17 o 
  17  -7   3      755.91      735.59    103.44 o 
  18  -7   3      339.01      423.91    128.34 o 
  19  -7   3      229.32      195.36     79.13 o 
  20  -7   3     1662.17     1780.42    249.57 o 
  21  -7   3       28.08        8.16     27.26 o 
 -21  -6   3       36.18       32.76     36.94 o 
 -20  -6   3      219.04      219.05     50.14 o 
 -19  -6   3      140.50      166.25     41.91 o 
 -18  -6   3       24.52       54.28     23.22 o 
 -17  -6   3       95.17       63.61     26.28 o 
 -16  -6   3      117.41      109.63     21.39 o 
 -15  -6   3      356.37      398.89     36.51 o 
 -14  -6   3      268.56      286.15     30.79 o 
 -13  -6   3      370.58      438.93     41.31 o 
 -12  -6   3     2977.61     3395.88     98.11 o 
 -11  -6   3      245.19      246.13     52.33 o 
 -10  -6   3      550.40      619.06     45.28 o 
  -9  -6   3      218.29      197.90     24.42 o 
  -8  -6   3     2923.59     2923.37     84.84 o 
  -7  -6   3       56.16       75.61     13.37 o 
  -6  -6   3      222.23      208.61     20.88 o 
  -5  -6   3    14513.63    14279.12    188.23 o 
  -4  -6   3      278.91      347.33     25.46 o 
  -3  -6   3    35510.13    33495.18    612.73 o 
  -2  -6   3     3622.21     3630.97    117.40 o 
  -1  -6   3      426.21      294.05     45.93 o 
   0  -6   3     2935.57     3149.71    162.54 o 
   1  -6   3        7.59       25.81     16.36 o 
   2  -6   3     1057.99      913.98     82.94 o 
   3  -6   3    33771.08    34392.46    756.09 o 
   4  -6   3     1616.59     1697.54    124.05 o 
   5  -6   3      936.45      959.18     54.15 o 
   6  -6   3    11608.35    11720.67    198.50 o 
   7  -6   3      223.01      182.77     25.12 o 
   8  -6   3     2658.47     2375.59     97.61 o 
   9  -6   3     5543.51     5287.92    151.30 o 
  10  -6   3       43.18       63.71     17.88 o 
  11  -6   3      615.59      640.66     49.10 o 
  12  -6   3      625.72     1370.84    108.10 o 
  13  -6   3      144.00      178.16     33.63 o 
  14  -6   3      186.68      234.99     30.03 o 
  15  -6   3      169.86       96.68     21.71 o 
  16  -6   3        6.16       -4.17     11.75 o 
  17  -6   3       22.87       18.73     50.05 o 
  18  -6   3        0.41       37.79     41.78 o 
  19  -6   3      562.01      464.41    124.67 o 
  20  -6   3       35.41      142.66     72.93 o 
 -21  -5   3       46.61       55.38     26.75 o 
 -20  -5   3        0.66       59.14     30.09 o 
 -19  -5   3        4.59        2.96     40.34 o 
 -18  -5   3       38.71       39.61     44.73 o 
 -17  -5   3        6.06       12.47     29.10 o 
 -16  -5   3      457.53      536.73    125.06 o 
 -15  -5   3       13.24       14.96      6.94 o 
 -14  -5   3      168.40      157.38     29.54 o 
 -13  -5   3      336.55      306.34     34.21 o 
 -12  -5   3        7.03       -0.59      8.88 o 
 -11  -5   3      995.82     1142.93     62.86 o 
 -10  -5   3      378.57      367.66     35.44 o 
  -9  -5   3     1624.70     1534.31     67.85 o 
  -8  -5   3      532.70      636.11     50.51 o 
  -7  -5   3     4159.34     4243.32     99.25 o 
  -6  -5   3     8319.35     8500.89    341.10 o 
  -5  -5   3      585.62      620.55     39.46 o 
  -4  -5   3      234.61      254.03     20.27 o 
  -3  -5   3      644.35      489.02     25.54 o 
  -2  -5   3      801.12      915.15     53.53 o 
  -1  -5   3       15.24       24.98     11.79 o 
   0  -5   3      196.72      136.43     31.11 o 
   1  -5   3     2051.48     2564.84    114.78 o 
   2  -5   3       70.48       33.89     15.69 o 
   3  -5   3      276.79      313.47     51.40 o 
   4  -5   3    35106.21    33695.13    524.63 o 
   5  -5   3      713.50      716.00     46.09 o 
   6  -5   3     5280.00     5381.47    131.86 o 
   7  -5   3     6765.28     8252.55    170.28 o 
   8  -5   3        6.43       -2.95      9.65 o 
   9  -5   3       23.41       65.19     17.48 o 
  10  -5   3        1.47       32.92     13.20 o 
  11  -5   3      208.90      201.79     27.60 o 
  12  -5   3      329.19      426.45     34.25 o 
  13  -5   3     2516.52     2655.01    102.60 o 
  14  -5   3      372.31      419.19     38.31 o 
  15  -5   3       76.63      123.62     33.26 o 
  16  -5   3      102.44      108.08     35.83 o 
  17  -5   3       17.69      -18.15     43.22 o 
  18  -5   3       46.86       50.91     44.91 o 
  19  -5   3        7.82       35.72     49.54 o 
  20  -5   3      658.19      638.44    148.02 o 
 -21  -4   3       30.20       57.33     20.64 o 
 -20  -4   3      210.80      313.20     61.86 o 
 -19  -4   3       15.03        9.87     23.49 o 
 -18  -4   3      111.91      194.95     47.73 o 
 -17  -4   3        3.67       26.18     29.97 o 
 -16  -4   3     1063.01      972.82     90.30 o 
 -15  -4   3     1342.54     1357.11     86.90 o 
 -14  -4   3     2329.92     2312.85     83.99 o 
 -13  -4   3      321.70      345.30     35.31 o 
 -12  -4   3       58.70       38.82     14.17 o 
 -11  -4   3      624.58      573.22     42.09 o 
 -10  -4   3    10535.31    11233.07    584.01 o 
  -9  -4   3       15.04        4.43     11.34 o 
  -8  -4   3      206.50      304.65     34.07 o 
  -7  -4   3     3168.15     3891.45    112.76 o 
  -6  -4   3     1206.30     1457.24     64.89 o 
  -5  -4   3      797.55      651.74     47.67 o 
  -4  -4   3      375.34      273.78     25.63 o 
  -3  -4   3      990.65      674.32     38.50 o 
  -2  -4   3      270.41      190.83     22.54 o 
  -1  -4   3    88303.06    83342.84    628.65 o 
   0  -4   3      433.90      324.34     36.25 o 
   1  -4   3        6.38       12.06     10.21 o 
   2  -4   3    68887.33    67631.17    409.02 o 
   3  -4   3        0.00        5.73     13.83 o 
   4  -4   3       28.41       43.02     15.16 o 
   5  -4   3     2389.24     2489.80    135.19 o 
   6  -4   3     1265.47     1129.73     59.46 o 
   7  -4   3     2825.00     2948.30     88.49 o 
   8  -4   3       16.32       15.61      9.27 o 
   9  -4   3        0.37       -2.00      9.78 o 
  10  -4   3      307.37      374.81     42.61 o 
  11  -4   3     1149.77     1330.98     51.33 o 
  12  -4   3       95.37       76.70     12.76 o 
  13  -4   3      106.58       83.95     13.89 o 
  14  -4   3      237.17      217.34     46.74 o 
  15  -4   3      103.12      136.71     39.32 o 
  16  -4   3      148.55      243.35     53.85 o 
  17  -4   3       31.63       68.21     29.75 o 
  18  -4   3       25.40      -51.27     49.39 o 
  19  -4   3       98.06      163.27     60.32 o 
  20  -4   3       29.96       65.53     40.76 o 
 -22  -3   3        0.03      -14.63     50.07 o 
 -21  -3   3       27.67       -7.75     18.33 o 
 -20  -3   3      218.40      433.12     71.62 o 
 -19  -3   3        0.21      -24.25     25.84 o 
 -18  -3   3     2016.12     1997.53    146.24 o 
 -17  -3   3     1725.98     1720.31    104.19 o 
 -16  -3   3      405.97      412.44     51.55 o 
 -15  -3   3       10.38        4.95      9.94 o 
 -14  -3   3     4184.84     4208.14    171.85 o 
 -13  -3   3       19.71       18.48     13.36 o 
 -12  -3   3      993.91     1463.57     81.05 o 
 -11  -3   3       52.89       40.69     15.61 o 
 -10  -3   3      557.51      566.42     46.68 o 
  -9  -3   3     1305.18     1650.22     65.75 o 
  -8  -3   3      413.74      378.81     29.70 o 
  -7  -3   3      135.33      138.25     21.21 o 
  -6  -3   3    36345.07    35800.39    575.90 o 
  -5  -3   3      671.82      563.50     38.39 o 
  -4  -3   3       83.81       93.81     17.08 o 
  -3  -3   3       35.54        7.37      5.37 o 
  -2  -3   3     2188.99     1685.90     74.73 o 
  -1  -3   3      199.57      127.47     28.44 o 
   0  -3   3       65.60       37.81      6.38 o 
   1  -3   3     1244.87     1085.22     41.92 o 
   2  -3   3      973.46      744.40     57.28 o 
   3  -3   3    32437.95    30739.48    309.52 o 
   4  -3   3       61.92       50.50     14.81 o 
   5  -3   3      241.84      266.96     27.50 o 
   6  -3   3     4344.01     4744.12    105.92 o 
   7  -3   3        1.01        5.32      5.97 o 
   8  -3   3       53.14       56.20     12.28 o 
   9  -3   3     6486.94     6107.22    102.46 o 
  10  -3   3       90.70       89.26     12.68 o 
  11  -3   3      385.94      350.25     36.06 o 
  12  -3   3    10465.62    10862.68    211.35 o 
  13  -3   3      121.39      107.91     32.26 o 
  14  -3   3        7.64       22.93     37.79 o 
  15  -3   3        0.88       94.10     61.61 o 
  16  -3   3      420.92      368.96     67.07 o 
  17  -3   3       81.75       43.79     45.83 o 
  18  -3   3       93.14       20.23     32.05 o 
  19  -3   3       66.61       44.79     43.75 o 
  20  -3   3       54.05       42.52     45.61 o 
 -22  -2   3      340.01      575.45     89.00 o 
 -21  -2   3        4.21        8.13     24.32 o 
 -20  -2   3      165.42      181.55     46.08 o 
 -19  -2   3      536.72      472.38     74.58 o 
 -18  -2   3       87.88       60.63     28.62 o 
 -17  -2   3     1667.07     1858.83    107.03 o 
 -16  -2   3       30.18       19.13     15.96 o 
 -15  -2   3      389.63      391.37     53.59 o 
 -14  -2   3     2002.61     1855.07     92.40 o 
 -13  -2   3      193.31      184.79     27.46 o 
 -12  -2   3      122.63      121.03     22.65 o 
 -11  -2   3       58.36       44.99     11.85 o 
 -10  -2   3      821.13      704.17     51.26 o 
  -9  -2   3       64.42       61.17     13.62 o 
  -8  -2   3      481.75      467.74     32.83 o 
  -7  -2   3      194.27      210.07     21.38 o 
  -6  -2   3     3541.78     3482.23     97.73 o 
  -5  -2   3      513.65      639.93     41.16 o 
  -4  -2   3      655.01      546.22     49.20 o 
  -3  -2   3     1599.31     1421.10     35.03 o 
  -2  -2   3       73.56       98.86      8.89 o 
  -1  -2   3      297.52      210.00     16.35 o 
   0  -2   3       19.05        5.49      9.69 o 
   1  -2   3    46532.07    45139.36    516.57 o 
   2  -2   3     2013.01     1829.52     78.58 o 
   3  -2   3     4141.63     3839.03    111.77 o 
   4  -2   3     2810.99     2903.58    149.10 o 
   5  -2   3     8377.78     8109.15    179.27 o 
   6  -2   3       29.28       36.54      9.61 o 
   7  -2   3     1720.55     1800.15     67.22 o 
   8  -2   3      774.09      697.11     96.90 o 
   9  -2   3      630.57      540.40     48.20 o 
  10  -2   3     2305.22     2569.77    111.52 o 
  11  -2   3      355.81      392.81     38.39 o 
  12  -2   3      285.48      247.82     31.09 o 
  13  -2   3      168.11      158.76     39.53 o 
  14  -2   3      965.91      973.44    114.72 o 
  15  -2   3     1014.42      876.16     97.53 o 
  16  -2   3        5.64       -7.10     35.57 o 
  17  -2   3     1285.25     1732.54    226.62 o 
  18  -2   3       73.36      149.65     76.25 o 
  19  -2   3        6.27        5.22     24.80 o 
  20  -2   3        1.55       66.67     49.40 o 
 -23  -1   3       76.87       11.88     30.13 o 
 -22  -1   3       21.32      -19.78     55.33 o 
 -21  -1   3        1.31      -26.24     23.64 o 
 -20  -1   3      114.90       99.98     33.02 o 
 -19  -1   3      155.23      126.41     58.34 o 
 -18  -1   3      931.45     1126.59    110.72 o 
 -17  -1   3        3.32        7.68     12.41 o 
 -16  -1   3       78.95       83.87     26.15 o 
 -15  -1   3     2250.34     2152.92    122.12 o 
 -14  -1   3      767.38      715.35     56.61 o 
 -13  -1   3        4.45       -2.43      9.54 o 
 -12  -1   3      417.41      435.75     55.91 o 
 -11  -1   3     1248.43     1139.22     71.79 o 
 -10  -1   3     2465.03     2314.00     75.92 o 
  -9  -1   3     1556.25     1498.09     51.94 o 
  -8  -1   3      146.54      115.96     16.19 o 
  -7  -1   3      421.28      426.20     30.04 o 
  -6  -1   3     2178.32     2110.50     74.38 o 
  -5  -1   3       43.02       35.29     10.27 o 
  -4  -1   3    86388.98    80972.42    414.39 o 
  -3  -1   3       67.84       33.45      9.07 o 
  -2  -1   3        0.16        7.53      3.95 o 
  -1  -1   3       31.33       13.28      4.07 o 
   0  -1   3      599.79      478.41     26.93 o 
   1  -1   3      319.20      294.57     38.07 o 
   2  -1   3   196019.50   188178.78   1030.61 o 
   3  -1   3       99.33       96.49     23.64 o 
   4  -1   3     1000.47      930.85     56.56 o 
   5  -1   3     6632.17     6967.14    194.35 o 
   6  -1   3     1268.89     1299.99     54.02 o 
   7  -1   3      451.05      513.89     35.45 o 
   8  -1   3     2055.64     2219.31     93.05 o 
   9  -1   3      524.97      641.11     53.91 o 
  10  -1   3      142.29      154.56     27.98 o 
  11  -1   3      112.35       82.87     19.81 o 
  12  -1   3      191.55      156.93     25.11 o 
  13  -1   3      993.74      997.14     96.31 o 
  14  -1   3     4192.00     4317.58    206.23 o 
  15  -1   3      598.55      544.56    119.26 o 
  16  -1   3      166.20      162.64     64.13 o 
  17  -1   3        0.01       53.01     54.64 o 
  18  -1   3       13.48        1.50     33.50 o 
  19  -1   3      153.11      106.88     62.58 o 
  20  -1   3       37.14      -40.96     43.62 o 
 -23   0   3      689.16      669.55    133.75 o 
 -22   0   3      191.56      112.29     41.60 o 
 -21   0   3        6.51      -15.04     28.26 o 
 -20   0   3      588.83      698.05     93.32 o 
 -19   0   3       81.59       47.77     25.79 o 
 -18   0   3      126.16      111.01     30.73 o 
 -17   0   3       42.03       56.64     22.41 o 
 -16   0   3        2.32       -2.22     14.28 o 
 -15   0   3      137.85      170.09     34.28 o 
 -14   0   3      485.10      498.57     46.91 o 
 -13   0   3      664.97      701.79     53.92 o 
 -12   0   3      115.27      113.92     24.73 o 
 -11   0   3     1021.68      909.40     64.99 o 
 -10   0   3        3.99        7.44      9.14 o 
  -9   0   3        0.52       67.75     12.47 o 
  -8   0   3     1499.22     1397.96     53.09 o 
  -7   0   3      166.14      125.19     15.05 o 
  -6   0   3     7731.88     7180.73     86.63 o 
  -5   0   3      581.81      555.45     29.88 o 
  -4   0   3      141.22      105.20     16.06 o 
  -3   0   3      170.79      160.88     17.21 o 
  -2   0   3        5.69        1.82      4.37 o 
  -1   0   3       37.07       81.72     12.00 o 
   0   0   3        5.23        8.39      4.51 o 
   1   0   3     3226.31     2605.85     60.71 o 
   2   0   3     1165.59     1168.44     86.63 o 
   3   0   3    19793.10    18785.71    259.68 o 
   4   0   3     5734.66     5828.31    141.93 o 
   5   0   3      498.92      422.07     40.23 o 
   6   0   3     3382.65     4075.46    135.19 o 
   7   0   3      609.12      712.26     47.95 o 
   8   0   3       23.10       17.03      6.73 o 
   9   0   3     2059.80     2336.55     85.64 o 
  10   0   3       18.64       20.93     17.85 o 
  11   0   3      398.76      360.35     36.73 o 
  12   0   3      480.29      463.68     48.94 o 
  13   0   3      156.76      129.48     57.88 o 
  14   0   3     1749.77     1644.12    201.40 o 
  15   0   3      145.05      209.76     77.07 o 
  16   0   3     2226.72     2518.06    266.99 o 
  17   0   3       34.00       85.54     56.60 o 
  18   0   3      846.72     1027.20    179.46 o 
  19   0   3      209.81      420.73    128.69 o 
 -23   1   3       39.29       55.02     43.05 o 
 -22   1   3     2172.13     2615.75    193.49 o 
 -21   1   3      140.36      197.54     49.32 o 
 -20   1   3      422.57      355.39     87.10 o 
 -19   1   3       21.02       54.05     36.72 o 
 -18   1   3       10.81       20.36     17.19 o 
 -17   1   3      524.27      581.53     98.15 o 
 -16   1   3       48.33       41.58     15.48 o 
 -15   1   3       56.64       69.20     23.80 o 
 -14   1   3       31.27       38.26     13.64 o 
 -13   1   3       50.07       46.37     13.39 o 
 -12   1   3     1099.89     1129.27     60.76 o 
 -11   1   3       57.27       75.86     15.08 o 
 -10   1   3     1996.38     1838.32     69.33 o 
  -9   1   3     1526.94     1486.38     58.83 o 
  -8   1   3    16483.14    16122.54    179.56 o 
  -7   1   3       17.11       19.99      5.98 o 
  -6   1   3       25.08       13.31      4.35 o 
  -5   1   3     7851.41     7197.91    118.63 o 
  -4   1   3       55.16       67.25      7.44 o 
  -3   1   3      618.67      375.98     42.17 o 
  -2   1   3    39163.31    39754.43    284.01 o 
  -1   1   3      129.49      175.88     31.48 o 
   0   1   3     5228.36     4655.04    156.41 o 
   1   1   3      223.44      160.07     29.69 o 
   2   1   3       88.91       88.43     24.43 o 
   3   1   3      390.40      477.91     55.11 o 
   4   1   3        3.58      100.98     20.86 o 
   5   1   3       52.57       36.32     12.42 o 
   6   1   3      301.31      371.07     40.28 o 
   7   1   3      845.71     1142.37     75.70 o 
   8   1   3     1072.79      158.77    522.18 o 
   9   1   3        2.94        9.10     11.23 o 
  10   1   3       13.01       44.39     34.04 o 
  11   1   3     1963.17     1884.12    234.18 o 
  12   1   3      754.24      797.10     82.37 o 
  13   1   3      187.91      222.95     70.06 o 
  14   1   3      625.03      826.73    141.06 o 
  15   1   3      207.18      266.26     89.31 o 
  16   1   3      552.31      518.08    116.81 o 
  17   1   3      229.23      338.37    101.75 o 
  18   1   3       67.50       45.83     54.31 o 
  19   1   3      158.62      148.79     71.94 o 
 -23   2   3      149.47      220.44     58.54 o 
 -22   2   3     1320.11     1348.74    139.36 o 
 -21   2   3       59.40       85.89     55.73 o 
 -20   2   3       83.37      144.61     61.78 o 
 -19   2   3     1156.71     1454.73    172.93 o 
 -18   2   3      103.07      105.49     30.75 o 
 -17   2   3       41.32       65.75     25.82 o 
 -16   2   3      720.06      639.78     69.80 o 
 -15   2   3      657.10      652.11     66.94 o 
 -14   2   3       88.34       40.10     24.69 o 
 -13   2   3     4227.71     4449.21    112.89 o 
 -12   2   3       61.51       65.12     15.47 o 
 -11   2   3     1083.66     1245.58     60.51 o 
 -10   2   3     1372.96     1464.74     62.00 o 
  -9   2   3      792.46      721.96     34.69 o 
  -8   2   3     1996.17     2028.48     52.75 o 
  -7   2   3      187.33      259.59     20.40 o 
  -6   2   3        0.52       44.67      8.30 o 
  -5   2   3       13.35       18.97      5.56 o 
  -4   2   3    70427.38    67945.23    512.82 o 
  -3   2   3      246.95      249.43     23.59 o 
  -2   2   3     2544.60     2137.82     69.23 o 
  -1   2   3   220235.70   210260.39   1075.54 o 
   0   2   3       66.75      109.09     26.96 o 
   1   2   3        6.06       20.13     11.93 o 
   2   2   3      347.42      309.38     50.65 o 
   3   2   3     1025.31     1039.17     54.92 o 
   4   2   3      372.29      444.29     33.62 o 
   5   2   3    23119.83    24711.37    503.02 o 
   6   2   3      282.72      320.13     32.94 o 
   7   2   3      748.75      919.12     67.91 o 
   8   2   3    10978.11     7279.04   3358.97 o 
   9   2   3        2.34       -5.54     16.10 o 
  10   2   3        8.54        7.81     27.94 o 
  11   2   3       25.02       45.00     36.89 o 
  12   2   3       59.56       25.71     17.02 o 
  13   2   3      775.64      749.28    133.09 o 
  14   2   3     2234.65     2141.45    235.13 o 
  15   2   3        1.20      -70.68     49.47 o 
  16   2   3       45.90       45.35     34.40 o 
  17   2   3      595.47      869.92    168.48 o 
  18   2   3      266.27      228.23     91.59 o 
  19   2   3        2.26       54.34     50.53 o 
 -23   3   3      997.51     1187.54    134.96 o 
 -22   3   3        5.44       52.22     41.81 o 
 -21   3   3       11.77       17.50     20.15 o 
 -20   3   3      155.67      130.72     54.65 o 
 -19   3   3      563.35      399.91     60.47 o 
 -18   3   3       55.53       26.88     21.94 o 
 -17   3   3      398.21      384.71     56.04 o 
 -16   3   3     1191.58     1209.83     74.34 o 
 -15   3   3       38.08      110.77     21.18 o 
 -14   3   3       20.04        5.71      6.11 o 
 -13   3   3       12.25       16.03      9.72 o 
 -12   3   3      444.56      462.52     39.18 o 
 -11   3   3      496.76      610.72     36.36 o 
 -10   3   3      108.78      112.83     18.25 o 
  -9   3   3    10582.04    10845.22    193.85 o 
  -8   3   3      541.09      540.74     33.47 o 
  -7   3   3      446.38      466.42     29.45 o 
  -6   3   3    30004.09    30567.64    227.79 o 
  -5   3   3      276.73      222.80     17.31 o 
  -4   3   3      339.01      254.55     20.84 o 
  -3   3   3    30004.94    28049.94    265.58 o 
  -2   3   3     2564.08     2579.12     78.06 o 
  -1   3   3      444.87      400.31     30.18 o 
   0   3   3    17614.18    16203.88    236.58 o 
   1   3   3     1342.74     1419.94     74.62 o 
   2   3   3     1081.34      780.39     57.67 o 
   3   3   3       20.69       -3.61      6.84 o 
   4   3   3        7.54        6.32      7.10 o 
   5   3   3       29.23       11.85     19.05 o 
   6   3   3     4623.70     5139.77    130.21 o 
   7   3   3     3018.79     3058.04    137.33 o 
   8   3   3       57.18       38.96     10.65 o 
   9   3   3     3389.79     1597.50   1164.47 o 
  10   3   3     1108.24     1205.23    151.33 o 
  11   3   3       85.88      161.81     59.16 o 
  12   3   3       94.41      262.61     48.60 o 
  13   3   3      528.11      501.34     69.08 o 
  14   3   3      239.70      250.44     79.39 o 
  15   3   3       42.37        5.57     21.50 o 
  16   3   3       41.32       15.22     31.34 o 
  17   3   3       22.55       65.08     33.11 o 
  18   3   3      293.61      329.95    105.06 o 
 -23   4   3       91.27       19.73     30.32 o 
 -22   4   3        6.69       16.52     31.55 o 
 -21   4   3       39.54       63.18     46.51 o 
 -20   4   3       19.52       81.15     44.42 o 
 -19   4   3     1160.77     1176.45    152.70 o 
 -18   4   3      297.33      260.48     46.53 o 
 -17   4   3     1834.18     1812.76    123.33 o 
 -16   4   3      600.32      656.24     70.13 o 
 -15   4   3      180.44      132.49     37.56 o 
 -14   4   3        7.13        7.89      8.16 o 
 -13   4   3        5.64        3.97     15.30 o 
 -12   4   3       13.95       12.42     12.85 o 
 -11   4   3     1525.81     1687.15     76.82 o 
 -10   4   3      103.34      108.45     17.55 o 
  -9   4   3      999.08      992.69     50.67 o 
  -8   4   3      765.14      636.46     38.57 o 
  -7   4   3     1469.24     1485.06     48.96 o 
  -6   4   3     2486.50     2362.13     61.64 o 
  -5   4   3    34617.17    33616.20    367.65 o 
  -4   4   3      215.39      195.00     17.01 o 
  -3   4   3      673.31      535.22     26.31 o 
  -2   4   3      828.41      822.71     38.40 o 
  -1   4   3      480.98      467.63     28.73 o 
   0   4   3     3987.96     3997.33    125.67 o 
   1   4   3     2295.07     2636.79    117.75 o 
   2   4   3       13.04       43.41      9.57 o 
   3   4   3       74.20       51.41     10.95 o 
   4   4   3      122.27       82.40     25.04 o 
   5   4   3      143.13      167.55     22.00 o 
   6   4   3     2957.01     3138.37    116.72 o 
   7   4   3      483.29      627.51     55.37 o 
   8   4   3     1367.18     1461.65     90.85 o 
   9   4   3      256.00       51.20    149.22 o 
  10   4   3        8.13        9.81     13.53 o 
  11   4   3     1761.51     1989.69    205.95 o 
  12   4   3       47.10       43.48     16.90 o 
  13   4   3      721.97      594.80     73.11 o 
  14   4   3        1.50        3.72     25.71 o 
  15   4   3       27.89       29.97     27.18 o 
  16   4   3      285.16      268.87     89.20 o 
  17   4   3       25.13       10.55     29.19 o 
  18   4   3      365.49      579.12    140.52 o 
 -23   5   3       83.03      102.27     51.88 o 
 -22   5   3     1269.47     1500.80    195.85 o 
 -21   5   3      698.11      787.96    125.05 o 
 -20   5   3      107.02      108.36     47.40 o 
 -19   5   3     1874.76     1833.23    100.60 o 
 -18   5   3      140.41      130.92     24.58 o 
 -17   5   3      359.82      341.27     49.61 o 
 -16   5   3     3586.09     3412.09    161.57 o 
 -15   5   3     1011.34      829.67     76.10 o 
 -14   5   3      118.42      112.85     21.68 o 
 -13   5   3      904.76      928.16     46.89 o 
 -12   5   3       47.41       73.85     17.93 o 
 -11   5   3      223.81      229.58     27.49 o 
 -10   5   3     1113.42     1213.54     60.75 o 
  -9   5   3        1.84        2.27      5.78 o 
  -8   5   3      163.74      189.81     20.55 o 
  -7   5   3       74.11       42.52      9.22 o 
  -6   5   3     2135.76     2041.29     60.36 o 
  -5   5   3       27.56       43.75      8.64 o 
  -4   5   3     3466.16     3369.29     73.20 o 
  -3   5   3       75.63       96.86     11.26 o 
  -2   5   3     7114.24     6800.32    111.56 o 
  -1   5   3    15195.83    15162.92    160.35 o 
   0   5   3      422.41      425.93     26.65 o 
   1   5   3       75.41       57.44     16.20 o 
   2   5   3    26821.51    28920.07    274.78 o 
   3   5   3       63.31       55.77     10.35 o 
   4   5   3      327.18      398.85     34.22 o 
   5   5   3      187.92      228.40     25.37 o 
   6   5   3     2634.11     2752.03    107.46 o 
   7   5   3     1015.81     1067.04     62.82 o 
   8   5   3      699.42      818.17     91.20 o 
   9   5   3      283.53       24.94    128.16 o 
  10   5   3     1774.19     1720.86    101.15 o 
  11   5   3     4855.16     4599.15    318.21 o 
  12   5   3      136.62      137.72     52.08 o 
  13   5   3     1016.66      913.95    154.60 o 
  14   5   3       58.51       79.15     45.66 o 
  15   5   3       10.99       55.52     33.32 o 
  16   5   3        0.02       34.43     37.59 o 
  17   5   3       18.73       35.70     40.55 o 
  18   5   3       68.75       42.47     28.64 o 
 -23   6   3       13.86       10.74     32.10 o 
 -22   6   3       42.80       39.61     51.79 o 
 -21   6   3      133.75      234.59     78.08 o 
 -20   6   3      252.90      288.23     76.86 o 
 -19   6   3      392.32      360.78     45.39 o 
 -18   6   3        1.07       12.98     15.06 o 
 -17   6   3      533.87      463.34     48.24 o 
 -16   6   3      668.21      607.71     54.68 o 
 -15   6   3     1985.62     1838.83     93.04 o 
 -14   6   3       28.35       25.19     12.71 o 
 -13   6   3       60.86       23.16     13.70 o 
 -11   6   3       39.63       32.41     13.54 o 
 -10   6   3       67.35       61.03     12.87 o 
  -9   6   3    14033.78    15158.72    191.21 o 
  -8   6   3      379.81      381.56     29.12 o 
  -7   6   3     2575.37     2830.75     77.55 o 
  -6   6   3    10768.79    11482.29    177.33 o 
  -5   6   3     4890.26     5014.82     96.62 o 
  -4   6   3      298.63      343.18     24.48 o 
  -3   6   3     4279.14     4960.74     78.69 o 
  -2   6   3      195.71      113.37     15.21 o 
  -1   6   3     2041.67     2180.57     60.41 o 
   0   6   3     6656.24     6973.53    103.63 o 
   1   6   3      432.87      452.51     26.91 o 
   2   6   3      862.46      810.80     35.07 o 
   3   6   3     3330.87     3338.33     86.26 o 
   4   6   3     3474.54     3727.29     91.81 o 
   5   6   3     3476.85     3639.77    110.76 o 
   6   6   3      409.29      450.39     42.34 o 
   7   6   3      503.95      453.67     40.76 o 
   8   6   3     1434.28     1658.35     94.96 o 
   9   6   3     1363.90     1608.76     99.99 o 
  10   6   3     1078.40      556.66    358.17 o 
  11   6   3        4.71        0.12      3.92 o 
  12   6   3      217.08      258.06     83.18 o 
  13   6   3       40.53      -30.46     36.59 o 
  14   6   3       75.58        5.24     24.32 o 
  15   6   3        3.01      -16.65     40.21 o 
  16   6   3      107.78      188.66     70.71 o 
  17   6   3      508.31      445.93    119.10 o 
 -23   7   3       36.83       13.16     19.69 o 
 -22   7   3      246.11      155.33     62.12 o 
 -21   7   3       47.86       24.03     27.55 o 
 -20   7   3      277.20      305.79     83.55 o 
 -19   7   3      105.70       72.88     37.69 o 
 -18   7   3       10.86       -9.00     11.55 o 
 -17   7   3      509.55      543.37     46.25 o 
 -16   7   3      296.60      297.10     33.18 o 
 -15   7   3        3.47        5.45     12.57 o 
 -14   7   3      229.01      146.13     25.12 o 
 -13   7   3        7.76        8.50     11.46 o 
 -12   7   3       14.05       28.35     10.56 o 
 -11   7   3       94.42       98.19     17.64 o 
 -10   7   3       82.37       83.04     15.67 o 
  -9   7   3        0.12        7.93      5.91 o 
  -8   7   3      370.15      291.55     26.83 o 
  -7   7   3       58.01       60.28     11.54 o 
  -6   7   3        8.54        8.64      5.88 o 
  -5   7   3     5371.19     6717.18    115.17 o 
  -4   7   3     2924.20     2832.13     71.76 o 
  -3   7   3      280.11      315.37     20.71 o 
  -2   7   3     1372.06     1622.58     55.93 o 
  -1   7   3        0.06       11.38      6.22 o 
   0   7   3      284.14      323.68     19.99 o 
   1   7   3      246.12      432.22     49.61 o 
   2   7   3      322.04       47.54    128.87 o 
   3   7   3      444.79      355.59     42.64 o 
   4   7   3      219.16      241.34     24.36 o 
   5   7   3      326.31      312.94     31.29 o 
   6   7   3     1163.09     1349.52     64.07 o 
   7   7   3        1.07       10.48      6.14 o 
   8   7   3      200.23      151.26     38.66 o 
   9   7   3      818.52      671.82     62.46 o 
  10   7   3      561.53       41.91    198.21 o 
  11   7   3       71.75       24.74     16.61 o 
  12   7   3      397.12      572.87    121.11 o 
  13   7   3        0.00      -15.76     33.54 o 
  14   7   3      149.74      252.53     84.13 o 
  15   7   3       64.52      108.12     59.41 o 
  16   7   3       99.23      120.97     59.54 o 
 -23   8   3        1.72       -0.19     21.44 o 
 -22   8   3     1154.45     1274.93    185.91 o 
 -21   8   3       81.55       79.60     40.47 o 
 -20   8   3        6.64      -15.54     29.72 o 
 -19   8   3      263.64      303.59     82.51 o 
 -18   8   3      979.27     1021.52     78.24 o 
 -17   8   3       64.54       62.91     19.91 o 
 -16   8   3     2519.04     2348.27    112.15 o 
 -15   8   3       59.53       40.16     12.63 o 
 -14   8   3      222.17      236.08     33.58 o 
 -13   8   3      191.68      206.38     30.29 o 
 -12   8   3      574.47      650.51     46.67 o 
 -11   8   3       54.24       44.84     13.00 o 
 -10   8   3      924.33      917.36     52.07 o 
  -9   8   3      292.87      348.86     31.84 o 
  -8   8   3     3376.10     3594.63     97.32 o 
  -7   8   3       56.56       24.37      9.97 o 
  -6   8   3     2297.67     2216.21     97.21 o 
  -5   8   3      236.89      190.73     20.16 o 
  -4   8   3      226.11      203.09     36.25 o 
  -3   8   3        6.90        5.65      4.36 o 
  -2   8   3     1209.79     1164.06     61.41 o 
  -1   8   3     2036.60     2029.13     61.77 o 
   0   8   3      115.60       80.48     27.24 o 
   1   8   3     1290.18      287.58    559.27 o 
   2   8   3    16960.34    12430.50   5655.79 o 
   3   8   3       11.66        8.12     11.57 o 
   4   8   3     1240.61     1359.53    139.81 o 
   5   8   3     1609.34     1770.64     72.88 o 
   6   8   3      100.32      160.01     30.01 o 
   7   8   3      281.52      232.81     27.38 o 
   8   8   3        5.45       23.22     10.86 o 
   9   8   3        3.67       10.06     13.20 o 
  10   8   3      340.51      288.94     40.70 o 
  11   8   3       30.08      -32.00     33.17 o 
  12   8   3       16.58      -16.15     32.20 o 
  13   8   3       27.54       62.47     50.58 o 
  14   8   3      235.02       99.28     59.38 o 
  15   8   3       28.06       16.41     27.53 o 
  16   8   3       65.80       73.86     25.50 o 
 -23   9   3        0.00      257.74     99.47 o 
 -22   9   3       43.54      116.39     60.66 o 
 -21   9   3       77.38       29.27     24.03 o 
 -20   9   3        0.50       -5.80     25.91 o 
 -19   9   3        5.74       25.13     17.12 o 
 -18   9   3      809.90      841.79    114.25 o 
 -17   9   3       93.97       67.02     18.26 o 
 -16   9   3      546.55      533.08     54.82 o 
 -15   9   3      884.32      848.01     67.19 o 
 -14   9   3      125.54      131.15     25.26 o 
 -13   9   3      140.07       96.65     21.20 o 
 -12   9   3      753.04      762.80     51.73 o 
 -11   9   3      186.99      214.01     26.56 o 
 -10   9   3        5.16       10.47      7.65 o 
  -9   9   3     7258.21     8482.53    159.51 o 
  -8   9   3      166.68      172.17     21.89 o 
  -7   9   3      124.72      122.58     16.39 o 
  -6   9   3     4498.00     4666.67    119.66 o 
  -5   9   3      387.01      457.49     35.23 o 
  -4   9   3        0.52       18.45      7.27 o 
  -3   9   3     6060.48     5518.79     91.04 o 
  -2   9   3       79.89       49.29     14.35 o 
  -1   9   3     1864.37     1948.85     53.48 o 
   0   9   3     3252.96     3640.68    191.46 o 
   1   9   3        0.01        0.21     14.68 o 
   2   9   3        2.56       21.52     12.18 o 
   3   9   3     2775.15     2689.47    198.14 o 
   4   9   3     1902.88     2013.47    175.21 o 
   5   9   3      542.05      396.91     57.52 o 
   6   9   3     1595.89     1695.87     59.49 o 
   7   9   3      494.09      479.69     61.77 o 
   8   9   3      107.25       90.46     25.76 o 
   9   9   3        7.84      -16.11     37.95 o 
  10   9   3        5.73      -32.41     26.11 o 
  11   9   3      812.69      887.13    148.99 o 
  12   9   3       37.42       38.48     21.94 o 
  13   9   3      118.61      119.09     69.30 o 
  14   9   3      110.63       96.57     57.37 o 
  15   9   3       41.87      -61.92     48.47 o 
 -22  10   3       95.24       68.40     43.98 o 
 -21  10   3       67.02       56.40     45.32 o 
 -20  10   3      525.45      538.19    197.78 o 
 -19  10   3      107.77       70.04     26.24 o 
 -18  10   3      486.29      546.95     74.23 o 
 -17  10   3        1.35       17.56     14.12 o 
 -16  10   3       10.46       25.24     14.66 o 
 -15  10   3      160.19      221.13     34.01 o 
 -14  10   3      376.75      327.84     41.05 o 
 -13  10   3      655.36      600.95     55.62 o 
 -12  10   3      190.57      199.58     27.35 o 
 -11  10   3      346.88      316.28     33.04 o 
 -10  10   3      914.00     1006.31     58.13 o 
  -9  10   3      593.63      627.26     44.42 o 
  -8  10   3     1605.05     1510.41     67.45 o 
  -7  10   3      239.48      210.95     23.88 o 
  -6  10   3      108.67       86.63     15.29 o 
  -5  10   3      950.32      912.15     80.47 o 
  -4  10   3      195.55       75.57     35.62 o 
  -3  10   3      548.44      650.24     34.03 o 
  -2  10   3     4488.79     4964.33    127.37 o 
  -1  10   3       11.70      -17.72     11.81 o 
   0  10   3       17.96       59.92     24.94 o 
   1  10   3      113.62      124.13     27.45 o 
   2  10   3     1160.83     1572.07    151.28 o 
   3  10   3      281.12      257.39     63.31 o 
   4  10   3      229.46      264.22     46.09 o 
   5  10   3     4317.59     4324.93    212.80 o 
   6  10   3      275.94      173.02     39.33 o 
   7  10   3      481.14      304.31     77.83 o 
   8  10   3      111.57      151.01     54.12 o 
   9  10   3      689.19      827.76    137.57 o 
  10  10   3        0.01      -22.96     29.94 o 
  11  10   3        0.52       29.69     35.47 o 
  12  10   3       93.37      124.53     63.62 o 
  13  10   3       28.57       12.70     26.47 o 
  14  10   3       13.88       -1.66     43.08 o 
 -22  11   3      269.82      200.76     78.55 o 
 -21  11   3       26.70       10.20     19.15 o 
 -20  11   3       28.23       26.73     27.06 o 
 -19  11   3      529.84      684.66     86.21 o 
 -18  11   3      149.62      119.15     35.99 o 
 -17  11   3        0.02        1.00     21.79 o 
 -16  11   3     4255.02     4545.91    301.49 o 
 -15  11   3      386.31      339.52     43.64 o 
 -14  11   3        1.14       26.22     14.36 o 
 -13  11   3     3942.58     3944.21    147.46 o 
 -12  11   3      582.75      607.15     48.87 o 
 -11  11   3      143.54      123.14     23.79 o 
 -10  11   3     2900.48     2904.64    101.81 o 
  -9  11   3      571.45      547.44     42.84 o 
  -8  11   3      341.00      430.21     41.35 o 
  -7  11   3       86.82       70.28     15.08 o 
  -6  11   3      241.31      317.53     29.38 o 
  -5  11   3      194.29      158.45     19.44 o 
  -4  11   3      579.53      500.02     33.36 o 
  -3  11   3      232.40      304.23     28.92 o 
  -2  11   3        2.58        7.55      5.45 o 
  -1  11   3      169.74      189.01     43.91 o 
   0  11   3       10.78        7.51     14.78 o 
   1  11   3     2033.17     2291.41    166.96 o 
   2  11   3       16.85       17.42     19.36 o 
   3  11   3        9.58       -1.39     14.55 o 
   4  11   3      252.01      187.53     39.65 o 
   5  11   3     3504.26     3050.37    169.34 o 
   6  11   3      113.97       53.22     28.72 o 
   7  11   3      274.95      309.50     79.42 o 
   8  11   3        1.85       -5.57     21.07 o 
   9  11   3       11.68      -20.49     27.84 o 
  10  11   3      326.12      426.64    105.42 o 
  11  11   3        3.88       29.51     30.30 o 
  12  11   3       23.51       -6.43     22.23 o 
  13  11   3      303.54      320.49     95.33 o 
 -22  12   3      218.58      391.60    108.85 o 
 -21  12   3        1.09       27.54     49.49 o 
 -20  12   3       13.27       20.98     27.79 o 
 -19  12   3       38.77      -11.24     18.45 o 
 -18  12   3     3006.30     3003.10    195.39 o 
 -17  12   3       31.10       17.00     16.22 o 
 -16  12   3        5.63       25.71     36.51 o 
 -15  12   3     7734.03     7581.82    265.37 o 
 -14  12   3       79.08       65.39     15.91 o 
 -13  12   3     1761.94     1641.99     97.59 o 
 -12  12   3     8219.59     8127.02    318.22 o 
 -11  12   3     1345.30     1443.22     73.95 o 
 -10  12   3      158.10      132.42     20.50 o 
  -9  12   3      914.33     1184.75     67.62 o 
  -8  12   3     2100.90     1937.48     90.60 o 
  -7  12   3      308.92      340.08     36.35 o 
  -6  12   3      351.58     1292.43    152.29 o 
  -5  12   3      193.29      255.48     33.95 o 
  -4  12   3      225.35      285.83     27.23 o 
  -3  12   3    12215.52    13701.97    615.01 o 
  -2  12   3      108.05       80.62     26.55 o 
  -1  12   3      169.26      171.47     38.96 o 
   0  12   3     2061.34     2276.92    142.03 o 
   1  12   3      461.43      490.08     67.50 o 
   2  12   3      155.77      118.99     45.35 o 
   3  12   3      204.51      326.25     91.56 o 
   4  12   3     1830.02     1891.15    130.55 o 
   5  12   3      442.40      421.58     88.79 o 
   6  12   3        0.08       -3.91     23.40 o 
   7  12   3      303.82      376.32     90.69 o 
   8  12   3      178.27      268.83     83.29 o 
   9  12   3      139.49      121.97     54.30 o 
  10  12   3       11.52       12.98     24.38 o 
  11  12   3        5.57      -21.88     45.29 o 
  12  12   3       13.59       51.55     33.95 o 
 -22  13   3       54.25       49.54     25.44 o 
 -21  13   3        2.51       -0.41     24.10 o 
 -20  13   3       15.90       28.42     21.47 o 
 -19  13   3       91.93      107.51     38.02 o 
 -18  13   3      521.06      529.36     76.53 o 
 -17  13   3     1402.80     1340.20    118.94 o 
 -16  13   3        4.55       24.46     21.74 o 
 -15  13   3      270.33      295.06     82.92 o 
 -14  13   3       13.38       32.48     20.77 o 
 -13  13   3      101.49      102.92     34.32 o 
 -12  13   3      527.62      561.00     69.56 o 
 -11  13   3     4777.32     4830.97    142.07 o 
 -10  13   3     1463.26     1312.47     71.83 o 
  -9  13   3      315.53      331.54     34.87 o 
  -8  13   3      554.02      664.32     47.53 o 
  -7  13   3       82.90      110.22     20.70 o 
  -6  13   3        0.05       11.16      9.17 o 
  -5  13   3     1219.97     1360.36     65.97 o 
  -4  13   3     1087.19     1014.44     60.55 o 
  -3  13   3      222.68      143.26     56.96 o 
  -2  13   3      148.46       89.78     29.63 o 
  -1  13   3      541.94      676.56     79.59 o 
   0  13   3     1220.95     1312.55    112.09 o 
   1  13   3       40.38       27.58     11.89 o 
   2  13   3      119.23      100.65     25.35 o 
   3  13   3      542.77      514.07     59.31 o 
   4  13   3       34.38       16.16     20.80 o 
   5  13   3      595.35      550.34    102.41 o 
   6  13   3       63.48       84.76     46.85 o 
   7  13   3        0.02       12.59     33.92 o 
   8  13   3      107.54      101.72     55.73 o 
   9  13   3      154.76      283.22     83.79 o 
  10  13   3      147.94      159.82     65.67 o 
  11  13   3       66.01       79.03     42.88 o 
 -21  14   3      131.23      171.67     44.18 o 
 -20  14   3       95.33       79.01     76.82 o 
 -19  14   3        6.87       14.69     15.40 o 
 -18  14   3      358.06      366.66     66.36 o 
 -17  14   3      157.01      193.64     45.64 o 
 -16  14   3     3851.46     3882.81    203.40 o 
 -15  14   3       16.66      -15.14     15.79 o 
 -14  14   3      212.98      222.91     46.78 o 
 -13  14   3     6831.43     6712.27    251.04 o 
 -12  14   3      240.12      249.03     48.68 o 
 -11  14   3       30.48       13.83     23.99 o 
 -10  14   3      768.92      845.33     59.07 o 
  -9  14   3        8.70        6.16      9.83 o 
  -8  14   3      100.02       90.48     21.78 o 
  -7  14   3      536.56      615.09     45.23 o 
  -6  14   3      519.83      558.73     45.91 o 
  -5  14   3      354.67      388.75     34.92 o 
  -4  14   3      240.85      281.18     79.27 o 
  -3  14   3      184.70      282.95     86.25 o 
  -2  14   3      195.18      186.23     70.84 o 
  -1  14   3     3477.43     4150.56    201.67 o 
   0  14   3      421.69      418.23     51.47 o 
   1  14   3       98.42       45.86     18.88 o 
   2  14   3     2960.96     3009.14    132.00 o 
   3  14   3      264.21      280.42     55.96 o 
   4  14   3        4.51      -10.58     25.85 o 
   5  14   3       74.25       70.89     26.19 o 
   6  14   3        0.67       61.10     39.14 o 
   7  14   3       85.87      185.47     69.45 o 
   8  14   3       94.23       66.77     44.30 o 
   9  14   3        2.31       48.06     21.84 o 
  10  14   3      241.93      276.08     86.80 o 
 -21  15   3     1321.08     1171.07    182.34 o 
 -20  15   3       72.92      -19.52     37.79 o 
 -19  15   3      194.46      221.97     52.13 o 
 -18  15   3      197.58      125.44     39.15 o 
 -17  15   3      303.00      324.32     61.84 o 
 -16  15   3        2.90      -12.85     21.78 o 
 -15  15   3      222.66      160.83     39.83 o 
 -14  15   3        6.68        3.00     34.90 o 
 -13  15   3       71.82       62.50     34.77 o 
 -12  15   3      279.52      404.48     63.17 o 
 -11  15   3      137.13      119.58     35.85 o 
 -10  15   3      650.48      688.67     61.34 o 
  -9  15   3       15.31        5.56     15.14 o 
  -8  15   3        0.15        3.13      8.43 o 
  -7  15   3       30.10       17.50      8.58 o 
  -6  15   3      204.46       91.07     16.26 o 
  -5  15   3       60.27       60.44     16.73 o 
  -4  15   3        1.62        7.73     14.74 o 
  -3  15   3       13.21       76.50     56.55 o 
  -2  15   3      836.79      800.76     90.04 o 
  -1  15   3      893.77      778.97     70.25 o 
   0  15   3      494.17      318.78     50.92 o 
   1  15   3      837.62     1051.23     85.08 o 
   2  15   3       63.31       63.57     56.67 o 
   3  15   3        0.57       27.34     21.46 o 
   4  15   3      126.45      103.07     35.65 o 
   5  15   3        3.87        5.11     17.78 o 
   6  15   3        0.84       41.01     23.59 o 
   7  15   3      394.38      344.34     67.49 o 
   8  15   3        6.45       15.86     17.28 o 
   9  15   3      156.00       32.36     35.29 o 
 -21  16   3       96.46       65.91     46.11 o 
 -20  16   3     1089.38     1086.99    122.17 o 
 -19  16   3       14.98       16.52     26.33 o 
 -18  16   3       19.49        5.69     27.74 o 
 -17  16   3     2778.24     2880.26    186.46 o 
 -16  16   3      873.39      877.04    102.15 o 
 -15  16   3      370.53      272.97     53.79 o 
 -14  16   3       39.54       41.43     24.08 o 
 -13  16   3       30.19       68.50     34.03 o 
 -12  16   3      538.62      665.77     81.87 o 
 -11  16   3       11.87       22.31     25.18 o 
 -10  16   3        0.30       23.20     16.89 o 
  -9  16   3      363.14      310.03     39.80 o 
  -8  16   3       72.29       39.54     13.03 o 
  -7  16   3       87.14       86.50     17.31 o 
  -6  16   3      510.82      449.36     47.38 o 
  -5  16   3      183.13      178.51     70.08 o 
  -4  16   3       97.33        6.15     46.77 o 
  -3  16   3      280.58      181.39     44.29 o 
  -2  16   3      133.67       78.11     33.80 o 
  -1  16   3      232.62      278.24     56.44 o 
   0  16   3      499.95      555.27    134.39 o 
   1  16   3     1152.35     1444.52    130.10 o 
   2  16   3       58.67      121.46     38.10 o 
   3  16   3       24.39        9.12     18.46 o 
   4  16   3       83.60       80.18     35.48 o 
   5  16   3        2.92      -10.04     26.16 o 
   6  16   3      140.28       55.27     31.17 o 
   7  16   3        0.00       92.14     37.62 o 
 -20  17   3      203.46      197.09     52.77 o 
 -19  17   3      124.83       25.00     54.42 o 
 -18  17   3        0.16       -2.30     27.41 o 
 -17  17   3        9.29       43.58     25.16 o 
 -16  17   3      390.93      452.95     97.85 o 
 -15  17   3       10.16      413.28    742.34 o 
 -14  17   3        1.40       -4.17     29.91 o 
 -13  17   3      237.20      266.68     75.89 o 
 -12  17   3       24.97       35.90     17.38 o 
 -11  17   3        5.51       17.66     15.61 o 
 -10  17   3      120.48      143.47     95.76 o 
  -9  17   3      289.10      334.50     53.64 o 
  -8  17   3        7.26        9.16     19.01 o 
  -7  17   3      293.01      333.09    100.60 o 
  -6  17   3       35.99       98.13     51.99 o 
  -5  17   3      214.93      194.85     68.78 o 
  -4  17   3      137.13      100.26     55.80 o 
  -3  17   3       69.67       25.99     41.50 o 
  -2  17   3     1244.11     1571.23    219.71 o 
  -1  17   3      326.43      570.68    138.20 o 
   0  17   3        3.90      -18.36     28.35 o 
   1  17   3       42.84       59.82     26.75 o 
   2  17   3      769.88      667.96     93.22 o 
   3  17   3       12.66       66.42     29.38 o 
   4  17   3        0.49       13.90     15.38 o 
   5  17   3      128.44       69.30     30.46 o 
 -19  18   3      146.10       85.00     36.87 o 
 -18  18   3     1090.99     1104.46    291.68 o 
 -17  18   3      306.96      278.32    101.10 o 
 -16  18   3      111.78       82.47     21.30 o 
 -15  18   3      390.19      303.95    109.26 o 
 -14  18   3       27.50       -3.17     25.97 o 
 -13  18   3        3.49      -31.59     27.77 o 
 -12  18   3       79.99      109.64     30.53 o 
 -11  18   3       52.82       35.93     18.51 o 
 -10  18   3      158.17      174.52     38.49 o 
  -9  18   3      203.48      251.33     88.18 o 
  -8  18   3      278.15      162.15     70.01 o 
  -7  18   3      216.65      175.41     68.51 o 
  -6  18   3       22.77       62.21     48.53 o 
  -5  18   3       16.57      -48.59     53.59 o 
  -4  18   3      142.91      153.75     77.09 o 
  -3  18   3        0.55       21.12     27.20 o 
  -2  18   3      198.14      204.66     86.01 o 
  -1  18   3      330.75      549.52    134.37 o 
   0  18   3      522.30      698.51    154.23 o 
   1  18   3        8.18        1.71     42.35 o 
   2  18   3      547.72      837.84    171.47 o 
   3  18   3      249.27      586.54    148.01 o 
   4  18   3       90.71      -50.47     49.57 o 
 -18  19   3      174.81      110.83     86.87 o 
 -17  19   3      357.06      319.28     64.37 o 
 -16  19   3      287.79      232.74     55.19 o 
 -15  19   3       25.19       72.15     26.19 o 
 -14  19   3      106.41      139.88     46.70 o 
 -13  19   3        8.80       15.09     24.03 o 
 -12  19   3      531.42      460.18     71.05 o 
 -11  19   3       31.53       20.45     30.52 o 
 -10  19   3      104.76       96.60     52.04 o 
  -9  19   3        6.87       46.92     25.60 o 
  -8  19   3       76.31       57.21     57.67 o 
  -7  19   3        1.53       36.87     31.35 o 
  -6  19   3      735.55      689.70    151.40 o 
  -5  19   3        0.36       41.09     31.91 o 
  -4  19   3      100.31       97.47     60.68 o 
  -3  19   3        0.69        1.64     30.58 o 
  -2  19   3       28.12       50.39     46.78 o 
  -1  19   3      137.45      178.61     75.50 o 
   0  19   3      192.06      146.29     78.65 o 
   1  19   3       17.09      142.67     75.21 o 
 -16  20   3      747.23      597.72     93.76 o 
 -15  20   3       37.82       21.65     49.31 o 
 -14  20   3        4.87       66.17     43.01 o 
 -13  20   3      306.81      278.75    101.96 o 
 -12  20   3        5.79      -37.10     41.09 o 
 -11  20   3       15.92      113.49     63.92 o 
 -10  20   3      131.46      169.66     77.43 o 
  -9  20   3      157.14      335.29    110.19 o 
  -8  20   3      600.55      555.52    138.59 o 
  -7  20   3     2635.43     2591.18    302.67 o 
  -6  20   3        2.46       12.89     31.58 o 
  -5  20   3      115.48       48.32     36.53 o 
  -4  20   3      143.12       42.57     37.67 o 
  -3  20   3       99.44       33.27     39.26 o 
  -2  20   3      398.02      396.40    125.50 o 
  -1  20   3        3.62       37.03     63.63 o 
 -14  21   3      127.68      166.03     77.44 o 
 -13  21   3        6.14        1.40     37.06 o 
 -12  21   3        4.90       23.11     33.29 o 
 -11  21   3      137.04      262.16     95.94 o 
 -10  21   3        4.63       12.86     41.86 o 
  -9  21   3       41.53      -66.48     54.27 o 
  -8  21   3       90.24      153.32     73.98 o 
  -7  21   3        0.55       -9.62     40.26 o 
  -6  21   3      155.34      196.45     82.92 o 
  -5  21   3      104.61       11.98     21.57 o 
  -4  21   3       14.90      114.36     41.95 o 
 -10  22   3       62.26      -23.96     40.08 o 
  -9  22   3        0.04     -112.79     75.19 o 
   0 -23   4        3.01       27.23     28.97 o 
   1 -23   4       59.42       45.09     41.91 o 
   2 -23   4      126.40      266.64    109.09 o 
   3 -23   4       12.57       19.56     53.06 o 
   4 -23   4        7.55       20.40     33.78 o 
   5 -23   4        1.51      -62.39     51.33 o 
   6 -23   4        6.22       -8.77     49.76 o 
   7 -23   4       27.82       77.67     80.50 o 
   8 -23   4        7.67       26.45     44.96 o 
   9 -23   4       15.88      -43.83     45.27 o 
  10 -23   4        2.16       59.12     48.99 o 
  11 -23   4      441.72      347.38    110.97 o 
  12 -23   4        3.26       -5.93     27.51 o 
  -4 -22   4      276.83      259.30     98.40 o 
  -3 -22   4       15.61      -65.69     54.79 o 
  -2 -22   4       49.02       18.39     34.29 o 
  -1 -22   4       58.88       63.03     55.36 o 
   0 -22   4      240.94      424.16    117.38 o 
   1 -22   4       45.19      -16.83     45.40 o 
   2 -22   4      441.73      311.31    109.21 o 
   3 -22   4       82.54      109.12     66.32 o 
   4 -22   4       45.34      -14.93     35.23 o 
   5 -22   4       46.52      244.87     94.81 o 
   6 -22   4       34.11       80.57     62.46 o 
   7 -22   4      175.49      100.08     44.19 o 
   8 -22   4      699.23      800.85    160.06 o 
   9 -22   4        1.77       80.78     50.57 o 
  10 -22   4       71.35       25.23     32.58 o 
  11 -22   4       27.82       78.48     54.09 o 
  12 -22   4       29.54        9.54     33.41 o 
  13 -22   4       38.98       69.97     56.62 o 
  14 -22   4       72.52      -20.72     54.82 o 
  -6 -21   4        0.70       94.26     55.41 o 
  -5 -21   4      208.13      407.08    132.95 o 
  -4 -21   4      130.84      186.97     74.38 o 
  -3 -21   4      148.53      199.28     78.67 o 
  -2 -21   4       18.50      -23.61     37.02 o 
  -1 -21   4      117.58      154.70     70.88 o 
   0 -21   4       52.62       77.95     33.67 o 
   1 -21   4      813.28      980.68    178.74 o 
   2 -21   4        7.81       32.88     33.33 o 
   3 -21   4     1034.46     1232.97    197.54 o 
   4 -21   4      205.73      139.70     67.74 o 
   5 -21   4      436.31      539.91    133.83 o 
   6 -21   4        0.02      -20.38     40.17 o 
   7 -21   4      101.85       68.02     48.21 o 
   8 -21   4       77.38      131.62     67.86 o 
   9 -21   4      697.53      818.22    160.95 o 
  10 -21   4       90.26       59.16     29.49 o 
  11 -21   4      273.54      354.48    109.82 o 
  12 -21   4      306.18      297.78     98.88 o 
  13 -21   4       73.22      121.74     68.30 o 
  14 -21   4       83.02       77.18     50.85 o 
  15 -21   4      718.07      892.71    178.43 o 
  16 -21   4      242.05      257.43     91.28 o 
  -8 -20   4      117.53      111.09     54.76 o 
  -7 -20   4      165.31      160.40     72.99 o 
  -6 -20   4       77.98      168.76     70.21 o 
  -5 -20   4      168.97      126.15     62.77 o 
  -4 -20   4      883.31     1150.02    195.22 o 
  -3 -20   4       24.22      -16.83     25.85 o 
  -2 -20   4       21.07       67.43     47.90 o 
  -1 -20   4        5.53      101.97     70.37 o 
   0 -20   4        3.81      -19.74     45.28 o 
   1 -20   4      405.79      347.91     96.75 o 
   2 -20   4      331.80      367.23    110.03 o 
   3 -20   4        0.22       67.39     35.66 o 
   4 -20   4      859.37      981.96    172.52 o 
   5 -20   4      761.66      923.09    164.45 o 
   6 -20   4       63.90       89.60     59.33 o 
   7 -20   4      487.94      459.95    116.46 o 
   8 -20   4       48.88      144.60     70.39 o 
   9 -20   4        3.47       15.81     34.18 o 
  10 -20   4        5.52      -32.68     37.92 o 
  11 -20   4       18.84       -2.65     35.96 o 
  12 -20   4        1.48       63.14     41.04 o 
  13 -20   4      158.54       35.01     35.52 o 
  14 -20   4      738.59      955.17    186.94 o 
  15 -20   4      287.11      300.29     99.49 o 
  16 -20   4      431.22      461.64    116.96 o 
  17 -20   4        4.10      -44.24     57.04 o 
 -10 -19   4      198.76       89.74     55.45 o 
  -9 -19   4      122.74      128.89     58.38 o 
  -8 -19   4        5.82      101.63     59.75 o 
  -7 -19   4       69.36       62.29     35.79 o 
  -6 -19   4       84.61       79.71     46.99 o 
  -5 -19   4       75.97      337.41     91.67 o 
  -4 -19   4       48.09       16.51     30.17 o 
  -3 -19   4      373.22      348.42     98.21 o 
  -2 -19   4      533.17      764.92    148.01 o 
  -1 -19   4      146.37       27.41     38.99 o 
   0 -19   4       42.75       47.56     48.91 o 
   1 -19   4        0.20      -33.74     36.71 o 
   2 -19   4      147.51      118.75     60.55 o 
   3 -19   4       21.18     1791.97    263.60 o 
   4 -19   4        7.01        2.89     15.18 o 
   5 -19   4     3727.57     3524.22    344.68 o 
   6 -19   4      751.19      722.40     80.07 o 
   7 -19   4      146.40      158.19     41.00 o 
   8 -19   4      171.33      305.98     88.69 o 
   9 -19   4      143.73      162.85     70.62 o 
  10 -19   4        0.03      -22.90     48.08 o 
  11 -19   4        3.19       13.99     24.39 o 
  12 -19   4      290.07      386.60    107.28 o 
  13 -19   4      334.50      327.29     94.57 o 
  14 -19   4      364.77      382.74    106.99 o 
  15 -19   4      516.80      492.97    123.51 o 
  16 -19   4      536.89      555.05    136.99 o 
  17 -19   4      272.53      396.24    112.88 o 
  18 -19   4      105.00      127.71     67.25 o 
 -11 -18   4      262.51      334.61    100.44 o 
 -10 -18   4       73.59       74.60     46.69 o 
  -9 -18   4       57.39       57.22     43.74 o 
  -8 -18   4       49.30       -6.50     20.85 o 
  -7 -18   4      349.97      437.92    111.79 o 
  -6 -18   4      463.04      462.19    116.13 o 
  -5 -18   4      809.14     1025.75    169.75 o 
  -4 -18   4       23.04       45.10     27.21 o 
  -3 -18   4       25.19       11.79     25.98 o 
  -2 -18   4       16.06       -8.41     23.16 o 
  -1 -18   4      356.60      270.24     84.19 o 
   0 -18   4       82.02      109.68     18.04 o 
   1 -18   4      103.05      101.87     15.81 o 
   2 -18   4       58.85       24.72     23.14 o 
   3 -18   4      304.08      296.99     31.34 o 
   4 -18   4       20.94       14.43     15.88 o 
   5 -18   4      910.88      965.86     64.66 o 
   6 -18   4     3597.28     3340.85    440.09 o 
   7 -18   4      753.83      872.55     66.10 o 
   8 -18   4      712.38      700.85    134.76 o 
   9 -18   4      396.36      371.03     98.74 o 
  10 -18   4      265.95      235.98     80.03 o 
  11 -18   4      156.83       85.54     48.60 o 
  12 -18   4     2451.22     2761.00    277.89 o 
  13 -18   4       13.64      -19.75     45.57 o 
  14 -18   4      181.21      230.44     83.96 o 
  15 -18   4     1732.57     1903.66    238.71 o 
  16 -18   4        4.75      -15.97     47.15 o 
  17 -18   4       67.40       80.66     46.42 o 
  18 -18   4       81.97      217.10     86.28 o 
 -13 -17   4      580.92      744.63    148.81 o 
 -12 -17   4       39.88       46.18     40.48 o 
 -11 -17   4       40.42        3.13     30.01 o 
 -10 -17   4      104.20       92.71     47.20 o 
  -9 -17   4      227.28      304.99     92.29 o 
  -8 -17   4       52.49       28.71     33.06 o 
  -7 -17   4      408.72      332.26     96.24 o 
  -6 -17   4       37.46       34.44     13.97 o 
  -5 -17   4       33.59       14.49     10.07 o 
  -4 -17   4       11.41        3.06     30.11 o 
  -3 -17   4      252.95      155.25    215.38 o 
  -2 -17   4       32.06       55.05     45.01 o 
  -1 -17   4     1817.20     1637.47    200.75 o 
   0 -17   4       18.77       24.35     13.71 o 
   1 -17   4      632.57      583.20     38.01 o 
   2 -17   4      246.51      216.37     24.93 o 
   3 -17   4      198.69      200.64     25.66 o 
   4 -17   4       97.71       90.51     18.76 o 
   5 -17   4      540.06      551.21     49.24 o 
   6 -17   4      116.70       67.41     29.80 o 
   7 -17   4     3905.20     3346.03    216.59 o 
   8 -17   4      104.49       91.81     40.94 o 
   9 -17   4      226.42      262.20     81.30 o 
  10 -17   4      948.64     1167.44    171.05 o 
  11 -17   4      531.94      752.45    141.35 o 
  12 -17   4       33.41      -14.42     36.50 o 
  13 -17   4     2529.66     2415.87    256.94 o 
  14 -17   4       51.83       50.11     53.03 o 
  15 -17   4       33.13       -8.64     43.94 o 
  16 -17   4     1490.86     1372.91    199.37 o 
  17 -17   4       58.56       67.39     44.22 o 
  18 -17   4      244.86      168.92     68.07 o 
  19 -17   4       47.35      -29.64     26.02 o 
 -14 -16   4       90.18       86.76     49.14 o 
 -13 -16   4      291.23      391.81    105.65 o 
 -12 -16   4       38.02       62.55     30.76 o 
 -11 -16   4        7.32       29.55     45.02 o 
 -10 -16   4       81.21      151.39     65.14 o 
  -9 -16   4       10.52       22.61     46.19 o 
  -8 -16   4      354.21      352.00     53.35 o 
  -7 -16   4        0.41       -4.96     12.77 o 
  -6 -16   4      783.14      839.30     76.31 o 
  -5 -16   4      536.22      490.97     51.03 o 
  -4 -16   4     1039.17     1147.74    108.27 o 
  -3 -16   4     1261.62     1140.79    141.05 o 
  -2 -16   4       25.30       17.37     34.01 o 
  -1 -16   4       19.30       38.05      8.14 o 
   0 -16   4       32.27       71.40     12.86 o 
   1 -16   4       11.47       13.37     14.39 o 
   2 -16   4       32.46       29.28     10.41 o 
   3 -16   4      205.37      278.94     34.76 o 
   4 -16   4      452.33      449.09     40.92 o 
   5 -16   4       40.85       20.78     13.76 o 
   6 -16   4      155.17       98.41     28.42 o 
   7 -16   4       12.76        8.12     14.80 o 
   8 -16   4      212.28      495.54    331.36 o 
   9 -16   4      998.23      916.10    144.80 o 
  10 -16   4      227.04      284.76     83.64 o 
  11 -16   4      701.87      603.48    122.70 o 
  12 -16   4       76.03       66.62     42.82 o 
  13 -16   4       28.48       -6.60     25.30 o 
  14 -16   4     2985.37     3003.51    282.77 o 
  15 -16   4       87.17       63.33     49.16 o 
  16 -16   4      402.76      449.52    112.86 o 
  17 -16   4      694.05      659.03    138.28 o 
  18 -16   4      347.46      497.82    125.09 o 
  19 -16   4      542.15      528.96     89.57 o 
 -15 -15   4        0.01       -1.15     18.78 o 
 -14 -15   4      116.64      183.05     70.52 o 
 -13 -15   4       12.51       46.22     48.89 o 
 -12 -15   4        4.41       38.75     30.83 o 
 -11 -15   4        6.08     -116.59     95.04 o 
 -10 -15   4       36.81       76.51     29.96 o 
  -9 -15   4      156.53      137.13     36.03 o 
  -8 -15   4      378.89      481.21     63.40 o 
  -7 -15   4      499.85      533.07     62.69 o 
  -6 -15   4      119.62       73.01     22.77 o 
  -5 -15   4      146.94      166.67     30.75 o 
  -4 -15   4      676.93      638.00     75.04 o 
  -3 -15   4     7141.57     7496.52    402.62 o 
  -2 -15   4      223.76      254.86     20.45 o 
  -1 -15   4      177.72      203.43     19.22 o 
   0 -15   4     2185.18     2282.67     68.97 o 
   1 -15   4       60.75       47.56      9.82 o 
   2 -15   4        0.10        1.78      6.56 o 
   3 -15   4        0.66       21.55     14.01 o 
   4 -15   4       92.21      128.85     25.68 o 
   5 -15   4      371.93      395.59     41.59 o 
   6 -15   4      431.33      345.89     51.13 o 
   7 -15   4       80.59       31.39     51.66 o 
   8 -15   4       32.07       37.66     16.75 o 
   9 -15   4      703.95      718.64    125.56 o 
  10 -15   4      158.92      297.56     84.30 o 
  11 -15   4       24.47      108.70     51.59 o 
  12 -15   4     1251.10     1236.25    170.48 o 
  13 -15   4      127.81      107.42     45.25 o 
  14 -15   4      826.09      599.80    126.88 o 
  15 -15   4     4243.95     4614.02    348.46 o 
  16 -15   4       21.37       67.34     43.24 o 
  17 -15   4       95.62       78.99     58.50 o 
  18 -15   4      306.66      450.54     82.60 o 
  19 -15   4        9.98       -8.15     36.00 o 
  20 -15   4       16.10        4.75     24.50 o 
 -16 -14   4        6.46       26.68     26.20 o 
 -15 -14   4       38.65       41.55     37.60 o 
 -14 -14   4      155.82      218.00     47.75 o 
 -13 -14   4       47.20       40.70     19.15 o 
 -12 -14   4      133.86       73.36     35.14 o 
 -11 -14   4      407.45      375.44     61.19 o 
 -10 -14   4      572.74      513.28     68.16 o 
  -9 -14   4       77.08      129.38     48.80 o 
  -8 -14   4     2545.65     2832.96    226.60 o 
  -7 -14   4     2829.79     3120.10    186.05 o 
  -6 -14   4     2716.40     3016.03    139.77 o 
  -5 -14   4      617.51      715.15     60.85 o 
  -4 -14   4      620.85      642.24     55.10 o 
  -3 -14   4     3321.43     3412.06    142.50 o 
  -2 -14   4    11660.63    12020.74    189.55 o 
  -1 -14   4     2717.29     2908.86     97.66 o 
   0 -14   4      632.90      692.40     37.22 o 
   1 -14   4      141.48      130.31     16.76 o 
   2 -14   4      689.11      683.87     39.94 o 
   3 -14   4     1313.06     1355.85     59.53 o 
   4 -14   4     1750.69     2039.29     77.29 o 
   5 -14   4      978.59      957.83     80.60 o 
   6 -14   4      238.89      279.76     44.92 o 
   7 -14   4     2926.89     3176.04    156.23 o 
   8 -14   4      613.33      604.56     70.31 o 
   9 -14   4       80.06       87.58     44.72 o 
  10 -14   4     6222.42     6534.23    371.49 o 
  11 -14   4       33.53      -20.92     50.08 o 
  12 -14   4     2748.82     2757.70    249.19 o 
  13 -14   4      251.08      257.40     75.46 o 
  14 -14   4      164.43      234.52    105.75 o 
  15 -14   4      292.94      200.74     74.87 o 
  16 -14   4       42.68       67.52     47.09 o 
  17 -14   4        4.04       45.93     47.58 o 
  18 -14   4      162.94       63.67     24.19 o 
  19 -14   4      275.78      156.46     83.79 o 
  20 -14   4        6.33       15.88     28.17 o 
 -16 -13   4      372.17      401.03     71.94 o 
 -15 -13   4        0.07       -7.26     27.53 o 
 -14 -13   4        7.01       11.79     20.67 o 
 -13 -13   4      876.49     1084.32    107.67 o 
 -12 -13   4      456.92      548.82     74.51 o 
 -11 -13   4      508.62      514.56     40.84 o 
 -10 -13   4        0.37       10.02      8.31 o 
  -9 -13   4      335.89      364.99     30.49 o 
  -8 -13   4      155.94      169.82     18.88 o 
  -7 -13   4      107.31      136.48     19.71 o 
  -6 -13   4     1353.72     1335.87     45.49 o 
  -5 -13   4      833.25      898.92     36.64 o 
  -4 -13   4     1130.71     1062.64     40.03 o 
  -3 -13   4        1.33       -0.59      4.85 o 
  -2 -13   4      107.80      101.80     19.24 o 
  -1 -13   4      685.33      752.24     34.89 o 
   0 -13   4     1056.55     1074.69     45.19 o 
   1 -13   4       75.26       64.45     16.22 o 
   2 -13   4     4343.62     4973.08    112.54 o 
   3 -13   4      155.55      149.23     21.21 o 
   4 -13   4      487.91      414.38     50.03 o 
   5 -13   4      792.85      717.76     52.40 o 
   6 -13   4       20.69        7.50     10.04 o 
   7 -13   4      225.86      179.51     35.92 o 
   8 -13   4      105.27      123.62     27.86 o 
   9 -13   4     1046.31     1092.15     95.70 o 
  10 -13   4      162.90      116.63     45.30 o 
  11 -13   4      339.43      287.10     80.79 o 
  12 -13   4     1699.32     1856.88    199.78 o 
  13 -13   4      422.80      391.20    100.15 o 
  14 -13   4      356.60      354.81     90.49 o 
  15 -13   4      124.03      155.35     59.39 o 
  16 -13   4      186.24      189.80     73.88 o 
  17 -13   4       50.13       64.68     25.95 o 
  18 -13   4       50.06       46.14     47.13 o 
  19 -13   4       82.89        6.89     27.98 o 
  20 -13   4        6.49      -78.50     55.38 o 
 -17 -12   4      351.97      524.93     81.03 o 
 -16 -12   4       19.61       11.01     54.67 o 
 -15 -12   4       97.64      177.73     46.23 o 
 -14 -12   4       14.86       14.33     29.14 o 
 -13 -12   4      561.66      657.73     54.39 o 
 -12 -12   4     3029.93     2891.26    117.77 o 
 -11 -12   4      945.15      808.15     55.13 o 
 -10 -12   4      463.58      490.30     41.04 o 
  -9 -12   4       91.21       40.64     12.20 o 
  -8 -12   4       46.56       27.86      8.99 o 
  -7 -12   4        0.39        0.85      5.59 o 
  -6 -12   4      321.14      351.48     27.04 o 
  -5 -12   4      667.48      780.80     48.53 o 
  -4 -12   4      167.00      152.95     17.71 o 
  -3 -12   4      836.78      766.87     38.25 o 
  -2 -12   4       48.16       44.59     12.12 o 
  -1 -12   4       13.93       26.89      5.83 o 
   0 -12   4    14489.81    14299.08    235.99 o 
   1 -12   4     1268.24     1203.37     49.37 o 
   2 -12   4      308.90      309.55     39.63 o 
   3 -12   4     1650.42     1572.19     91.83 o 
   4 -12   4     1241.09     1123.46     77.34 o 
   5 -12   4      168.39      215.62     30.65 o 
   6 -12   4     2867.59     2895.10    118.81 o 
   7 -12   4       57.55       72.38     20.44 o 
   8 -12   4        0.11       13.11     10.95 o 
   9 -12   4      907.55      838.14     69.21 o 
  10 -12   4       31.41        7.45     22.42 o 
  11 -12   4       94.90      200.10     65.86 o 
  12 -12   4     5799.44     7180.71    381.93 o 
  13 -12   4      239.39      217.39     73.53 o 
  14 -12   4      104.81      147.08     62.34 o 
  15 -12   4      301.73      306.88     87.67 o 
  16 -12   4      322.77      302.67     93.90 o 
  17 -12   4      339.49      441.12     77.91 o 
  18 -12   4      242.46      348.77    105.52 o 
  19 -12   4        1.79       -9.73     33.13 o 
  20 -12   4      327.10      458.83    123.54 o 
 -18 -11   4       70.72      162.99     67.66 o 
 -17 -11   4       26.30       69.50     43.63 o 
 -16 -11   4      175.84      249.90     79.10 o 
 -15 -11   4       20.29       26.77     15.61 o 
 -14 -11   4     1026.10      985.14     82.39 o 
 -13 -11   4       19.11       22.90     21.94 o 
 -12 -11   4      783.29      730.18     68.06 o 
 -11 -11   4     9371.28    10218.70    206.33 o 
 -10 -11   4        5.80        6.48      7.11 o 
  -9 -11   4       77.33       53.40     14.63 o 
  -8 -11   4     1166.71     1268.42     60.27 o 
  -7 -11   4     1313.79     1644.86     64.43 o 
  -6 -11   4      146.80      129.11     17.16 o 
  -5 -11   4     1368.33     1159.80     48.12 o 
  -4 -11   4      859.13      915.49     42.53 o 
  -3 -11   4        8.59        5.34      5.85 o 
  -2 -11   4      742.09      716.27    102.23 o 
  -1 -11   4     1142.61      963.29     92.38 o 
   0 -11   4       97.99       97.33     12.02 o 
   1 -11   4     3132.43     2763.01     72.14 o 
   2 -11   4      203.24      183.89     30.29 o 
   3 -11   4      218.22      281.99     38.33 o 
   4 -11   4     5469.07     5935.09    172.82 o 
   5 -11   4       24.72        2.15     10.32 o 
   6 -11   4        3.30       -0.30     18.19 o 
   7 -11   4       13.19       19.40     12.16 o 
   8 -11   4       93.35      114.49     24.30 o 
   9 -11   4      114.40      131.15     26.12 o 
  10 -11   4     1109.31     1199.99    106.03 o 
  11 -11   4        6.15       12.78     44.43 o 
  12 -11   4       69.89       34.02     32.25 o 
  13 -11   4     1438.87     1414.88    170.29 o 
  14 -11   4        1.03        2.45     32.09 o 
  15 -11   4      392.32      318.07    199.69 o 
  16 -11   4       25.09       33.41     31.01 o 
  17 -11   4        5.37       37.22     50.98 o 
  18 -11   4       48.79       84.17     48.27 o 
  19 -11   4       10.46       17.45     68.98 o 
  20 -11   4       61.92       40.24     66.75 o 
  21 -11   4      183.23      454.29    252.23 o 
 -19 -10   4       41.41      -53.77     42.04 o 
 -18 -10   4      231.74      174.64     66.46 o 
 -17 -10   4      117.96      142.97     62.27 o 
 -16 -10   4       57.80       62.42     20.08 o 
 -15 -10   4       44.64       38.00     14.70 o 
 -14 -10   4       69.61       76.58     24.57 o 
 -13 -10   4       61.75       47.60     16.32 o 
 -12 -10   4     2176.56     2135.63    110.59 o 
 -11 -10   4       80.15       93.11     24.30 o 
 -10 -10   4     4245.97     4672.55    147.79 o 
  -9 -10   4      840.45      991.77     56.63 o 
  -8 -10   4      130.79      161.84     22.07 o 
  -7 -10   4       13.34        5.65      5.96 o 
  -6 -10   4     2765.09     2853.81     82.14 o 
  -5 -10   4     1468.96     1613.66     58.18 o 
  -4 -10   4      103.04       63.44     11.41 o 
  -3 -10   4      296.36      343.37     30.30 o 
  -2 -10   4      400.13      336.47     67.20 o 
  -1 -10   4      233.16      222.04     52.96 o 
   0 -10   4      335.34      354.12     69.47 o 
   1 -10   4       86.56       72.29     12.16 o 
   2 -10   4     2692.22     2675.19    110.49 o 
   3 -10   4      419.48      445.25     39.70 o 
   4 -10   4      145.83      214.08     34.53 o 
   5 -10   4      837.83      774.99     65.69 o 
   6 -10   4      360.59      436.10     43.38 o 
   7 -10   4       40.30       13.99     15.33 o 
   8 -10   4      112.39      198.67     31.32 o 
   9 -10   4      524.17      493.17     50.53 o 
  10 -10   4      242.86      211.41     33.71 o 
  11 -10   4      229.41      368.53     44.95 o 
  12 -10   4      299.68      366.20     55.03 o 
  13 -10   4        9.64        6.59     14.02 o 
  14 -10   4       11.95       -3.34     18.10 o 
  15 -10   4      473.37      435.72     72.03 o 
  16 -10   4        7.21      134.11     61.31 o 
  17 -10   4       18.29        2.64     21.47 o 
  18 -10   4        6.48       50.41     44.78 o 
  19 -10   4       77.82       21.87     23.41 o 
  20 -10   4       68.80      -21.60     28.20 o 
  21 -10   4       18.37      -74.29    103.44 o 
 -19  -9   4       52.54       47.78     31.15 o 
 -18  -9   4      369.23      381.55    101.50 o 
 -17  -9   4      234.62      242.29     69.78 o 
 -16  -9   4        2.58       -4.10      9.12 o 
 -15  -9   4      257.97      172.33     27.80 o 
 -14  -9   4      865.89      869.16     61.88 o 
 -13  -9   4      127.58      161.04     32.34 o 
 -12  -9   4      671.46      636.73     97.90 o 
 -11  -9   4      399.68      578.43     55.50 o 
 -10  -9   4      588.34      725.40     58.79 o 
  -9  -9   4     3233.37     3252.95    191.28 o 
  -8  -9   4      622.15      451.97     36.29 o 
  -7  -9   4       56.84       80.22     14.92 o 
  -6  -9   4     1030.90     1268.73     54.69 o 
  -5  -9   4     1333.95     1294.14     52.63 o 
  -4  -9   4       31.58       31.20     12.41 o 
  -3  -9   4      718.18      722.64     41.41 o 
  -2  -9   4     1409.76     1205.41    371.26 o 
  -1  -9   4       54.34      103.83     36.12 o 
   0  -9   4      522.25      540.86     77.88 o 
   1  -9   4      207.36      189.16     29.80 o 
   2  -9   4      263.99      283.93     36.79 o 
   3  -9   4    26546.78    28608.49    364.14 o 
   4  -9   4       49.11       45.99     20.29 o 
   5  -9   4       95.69      140.09     34.49 o 
   6  -9   4     5838.28     5992.31    157.58 o 
   7  -9   4       63.67       56.25     15.56 o 
   8  -9   4      909.78      931.56     64.35 o 
   9  -9   4     5918.06     6335.62    172.85 o 
  10  -9   4      118.11       96.66     18.07 o 
  11  -9   4      217.41      163.95     30.75 o 
  12  -9   4        2.08       14.71     54.34 o 
  13  -9   4      388.03      470.15     56.16 o 
  14  -9   4       16.64        0.50     17.40 o 
  15  -9   4     5618.18     6427.54    396.05 o 
  16  -9   4      176.41      197.20     75.78 o 
  17  -9   4        5.57       33.82     39.99 o 
  18  -9   4      517.08      461.66    116.50 o 
  19  -9   4       31.89       48.41     55.53 o 
  20  -9   4       83.93      114.32     66.92 o 
 -20  -8   4      117.61       82.87     54.28 o 
 -19  -8   4        0.83      -13.65     25.17 o 
 -18  -8   4       12.96       13.69     30.88 o 
 -17  -8   4       16.06       33.19     16.39 o 
 -16  -8   4      220.71      310.71     42.76 o 
 -15  -8   4      120.05       60.30     28.20 o 
 -14  -8   4     1325.86     1315.28     75.42 o 
 -13  -8   4      534.33      640.90     64.82 o 
 -12  -8   4       81.58      107.48     20.93 o 
 -11  -8   4     1182.64     1101.88     77.96 o 
 -10  -8   4       24.24        1.73     15.63 o 
  -9  -8   4      780.30      693.69     45.48 o 
  -8  -8   4     3469.30     4067.32    125.26 o 
  -7  -8   4        0.01        1.47      6.69 o 
  -6  -8   4        0.32        0.86      5.76 o 
  -5  -8   4      246.66      146.60     17.29 o 
  -4  -8   4     2232.37     2254.44     64.51 o 
  -3  -8   4      654.71      505.26     39.10 o 
  -2  -8   4        0.01       33.01     14.33 o 
  -1  -8   4      752.07      806.82     89.78 o 
   0  -8   4      162.41      201.99     45.64 o 
   1  -8   4      524.33      464.29     68.05 o 
   2  -8   4        2.06        2.18      5.63 o 
   3  -8   4      101.34      104.74     21.69 o 
   4  -8   4     8257.11     7175.00    185.16 o 
   5  -8   4     1333.51     1349.72     83.68 o 
   6  -8   4       35.70       10.85     11.20 o 
   7  -8   4     2430.76     2579.45    132.44 o 
   8  -8   4      380.93      459.36     56.98 o 
   9  -8   4     2017.01     2144.93    102.51 o 
  10  -8   4     4615.29     4747.14    134.44 o 
  11  -8   4     1392.31     1373.75     87.92 o 
  12  -8   4      209.54      299.01     36.85 o 
  13  -8   4       16.15       -1.03     13.37 o 
  14  -8   4      237.67      356.99     60.42 o 
  15  -8   4       54.93       56.20     48.39 o 
  16  -8   4      133.83      586.56    128.20 o 
  17  -8   4       17.41       44.87     39.99 o 
  18  -8   4       26.22      105.67     54.51 o 
  19  -8   4      348.32      449.33    117.76 o 
  20  -8   4       30.56      234.66    102.05 o 
 -21  -7   4       39.25      -34.75     38.39 o 
 -20  -7   4       43.02       82.87     32.96 o 
 -19  -7   4       73.13       86.22     33.85 o 
 -18  -7   4      208.35      249.84     48.43 o 
 -17  -7   4      105.86      121.52     26.87 o 
 -16  -7   4        7.08       10.78     16.92 o 
 -15  -7   4      745.79      795.41     52.96 o 
 -14  -7   4      929.96      916.97     55.90 o 
 -13  -7   4       73.51       53.11     22.26 o 
 -12  -7   4       10.93       30.07     13.91 o 
 -11  -7   4      420.02      446.29     47.26 o 
 -10  -7   4       19.37        9.26      6.60 o 
  -9  -7   4      218.79      167.46     22.00 o 
  -8  -7   4       11.66       19.46      8.67 o 
  -7  -7   4    18726.81    20174.21    262.30 o 
  -6  -7   4      295.13      377.56     29.21 o 
  -5  -7   4     1299.07     1317.13     61.32 o 
  -4  -7   4      519.11      442.81     27.10 o 
  -3  -7   4     1747.83     1724.48     55.93 o 
  -2  -7   4       39.12       50.10     29.19 o 
  -1  -7   4     2778.81     2441.50    143.63 o 
   0  -7   4     2113.76     2232.27    138.89 o 
   1  -7   4     1074.92     1042.90     46.64 o 
   2  -7   4     4446.38     4022.04    178.92 o 
   3  -7   4      660.86      600.06     53.91 o 
   4  -7   4       39.69       28.23     16.23 o 
   5  -7   4     3824.48     4162.03    214.10 o 
   6  -7   4        6.68       23.73     13.01 o 
   7  -7   4     1404.90     1505.21     98.28 o 
   8  -7   4      780.20      672.96     68.19 o 
   9  -7   4       48.35       53.45     14.13 o 
  10  -7   4        2.85       18.26     10.12 o 
  11  -7   4      267.26      163.50     25.80 o 
  12  -7   4      463.41      430.85     43.02 o 
  13  -7   4       12.81       38.05     22.76 o 
  14  -7   4       45.70      108.88     32.59 o 
  15  -7   4      279.41      211.02     33.57 o 
  16  -7   4      116.45       62.16     44.82 o 
  17  -7   4      139.23      297.08     92.97 o 
  18  -7   4       55.72       52.21     45.28 o 
  19  -7   4       62.89      -19.46     58.67 o 
  20  -7   4      208.06      228.70     90.80 o 
 -21  -6   4      109.94       50.85     20.77 o 
 -20  -6   4      118.87      126.03     37.09 o 
 -19  -6   4      225.75      222.36     48.78 o 
 -18  -6   4      525.89      615.19     79.44 o 
 -17  -6   4      285.84      330.21     50.14 o 
 -16  -6   4       31.75       -0.54     12.38 o 
 -15  -6   4     1010.94      963.41     57.56 o 
 -14  -6   4     4530.04     4520.63    128.31 o 
 -13  -6   4      180.57      160.61     25.32 o 
 -12  -6   4       83.60       63.89     17.36 o 
 -11  -6   4      683.31      633.08     59.54 o 
 -10  -6   4     2074.27     2403.44     90.64 o 
  -9  -6   4      717.37      711.53     46.74 o 
  -8  -6   4      166.57      270.42     30.81 o 
  -7  -6   4     1321.06     1521.45     72.84 o 
  -6  -6   4     1443.82     1114.03     61.24 o 
  -5  -6   4       45.86       46.89     12.87 o 
  -4  -6   4      874.26      840.88     52.23 o 
  -3  -6   4     1825.70     1686.48     48.35 o 
  -2  -6   4     2885.59     2607.66     98.14 o 
  -1  -6   4      458.12      419.29     55.00 o 
   0  -6   4       26.64       91.36     24.86 o 
   1  -6   4      124.97      152.13     18.79 o 
   2  -6   4      334.59      336.54     31.76 o 
   3  -6   4    15634.90    17049.86    245.48 o 
   4  -6   4     1387.95     1422.53     91.78 o 
   5  -6   4        6.64       10.31     19.96 o 
   6  -6   4    17474.32    18146.96    258.75 o 
   7  -6   4     4354.00     4735.72    138.93 o 
   8  -6   4      908.23      861.98     62.05 o 
   9  -6   4      773.09      772.63     53.10 o 
  10  -6   4      712.16      731.47     47.04 o 
  11  -6   4      768.84      692.92     52.84 o 
  12  -6   4     5819.88     5607.50    183.92 o 
  13  -6   4      140.11      115.51     20.42 o 
  14  -6   4      246.22      222.95     30.91 o 
  15  -6   4       74.74       77.04     46.80 o 
  16  -6   4      317.97      378.31    102.25 o 
  17  -6   4      410.27      362.82    104.75 o 
  18  -6   4     2337.68     2256.56    267.22 o 
  19  -6   4      501.78      557.29    136.88 o 
  20  -6   4      160.90       83.75     60.33 o 
 -21  -5   4      105.88      139.34     39.41 o 
 -20  -5   4       68.80       57.26     19.84 o 
 -19  -5   4       62.25       99.44     32.59 o 
 -18  -5   4       30.61       87.29     32.69 o 
 -17  -5   4        0.22       -0.81     15.10 o 
 -16  -5   4       26.22        8.05      7.14 o 
 -15  -5   4        3.71        5.67      8.71 o 
 -14  -5   4     2821.99     2930.21     97.32 o 
 -13  -5   4     1516.56     1735.98     82.00 o 
 -12  -5   4        0.00        9.55     10.77 o 
 -11  -5   4      694.47      546.49     42.35 o 
 -10  -5   4     4727.94     4094.16   1540.30 o 
  -9  -5   4      583.51      554.98     49.36 o 
  -8  -5   4       19.67       25.87      9.80 o 
  -7  -5   4      996.28      975.01     58.50 o 
  -6  -5   4        5.24        2.72      7.45 o 
  -5  -5   4    33894.71    33376.30    316.15 o 
  -4  -5   4      489.84      388.44     33.32 o 
  -3  -5   4      235.02      305.96     45.08 o 
  -2  -5   4    11069.82    10001.67    172.71 o 
  -1  -5   4     3254.70     3369.44    143.11 o 
   0  -5   4     2048.35     1705.00     75.03 o 
   1  -5   4      235.88      216.08     22.56 o 
   2  -5   4      147.76      130.45     20.36 o 
   3  -5   4      150.35      165.76     23.80 o 
   4  -5   4     6194.37     6427.45    162.63 o 
   5  -5   4      100.77       97.93     22.98 o 
   6  -5   4        0.71       -0.32      8.51 o 
   7  -5   4      329.48      342.91     37.74 o 
   8  -5   4     1812.89     1956.64     93.97 o 
   9  -5   4      599.61      603.18     52.94 o 
  10  -5   4     2198.00     2022.59     86.44 o 
  11  -5   4        0.76       -8.36     10.87 o 
  12  -5   4      608.39      666.89     40.52 o 
  13  -5   4     3945.93     4083.42    158.58 o 
  14  -5   4      216.11      211.82     74.85 o 
  15  -5   4      340.15      226.98     78.33 o 
  16  -5   4      234.97      211.26     79.72 o 
  17  -5   4        5.62       61.92     44.43 o 
  18  -5   4        0.12       15.96     31.37 o 
  19  -5   4      145.18      281.80    107.03 o 
  20  -5   4        0.08       72.97     46.36 o 
 -22  -4   4      124.94       75.02     28.86 o 
 -21  -4   4      337.00      379.17     68.31 o 
 -20  -4   4       97.32      135.35     40.12 o 
 -19  -4   4      311.32      439.99     70.00 o 
 -18  -4   4       23.54       -3.53     14.75 o 
 -17  -4   4        5.78       -0.54     12.74 o 
 -16  -4   4      892.86      972.86     73.90 o 
 -15  -4   4     1943.08     2049.52     83.74 o 
 -14  -4   4      105.10       76.00     28.01 o 
 -13  -4   4     2218.18     2162.60    184.51 o 
 -12  -4   4     1852.55     2030.73     97.43 o 
 -11  -4   4       18.02       10.28     13.19 o 
 -10  -4   4        6.42        0.71      8.58 o 
  -9  -4   4      109.66      111.80     16.90 o 
  -8  -4   4     2334.94     2302.20     95.43 o 
  -7  -4   4     1147.87      880.39     56.25 o 
  -6  -4   4      964.97      838.73     52.81 o 
  -5  -4   4      110.62       93.42     26.27 o 
  -4  -4   4    27191.61    26423.91    256.20 o 
  -3  -4   4      578.94      713.75     50.34 o 
  -2  -4   4        5.68       10.33      5.00 o 
  -1  -4   4     9842.91     8095.88     85.18 o 
   0  -4   4        1.11       10.59      5.22 o 
   1  -4   4       68.00       38.81      8.44 o 
   2  -4   4    18303.12    16818.00    270.16 o 
   3  -4   4      521.21      543.70     44.89 o 
   4  -4   4       58.59       34.63     13.22 o 
   5  -4   4     5844.09     6591.23    176.75 o 
   6  -4   4     2095.05     2142.14     89.26 o 
   7  -4   4      283.67      284.29     56.56 o 
   8  -4   4     1690.69     1621.20    105.84 o 
   9  -4   4     1738.83     1896.08    120.03 o 
  10  -4   4      475.37      521.28     29.85 o 
  11  -4   4     3239.95     3441.95     76.50 o 
  12  -4   4       45.52       29.70     21.06 o 
  13  -4   4      149.39       60.43     36.44 o 
  14  -4   4      325.58      151.15     66.12 o 
  15  -4   4     1383.06     1236.65    177.89 o 
  16  -4   4        0.09      -14.10     30.56 o 
  17  -4   4     1777.66     2277.72    260.94 o 
  18  -4   4      397.78      462.62    123.59 o 
  19  -4   4       66.44       85.03     60.12 o 
  20  -4   4      181.19      245.03     94.27 o 
 -22  -3   4      137.70      176.42     46.18 o 
 -21  -3   4       58.93       12.46     44.96 o 
 -20  -3   4      177.98      173.40     61.54 o 
 -19  -3   4      176.46      138.09     56.26 o 
 -18  -3   4       18.51       11.76     15.25 o 
 -17  -3   4       19.38       22.11     21.44 o 
 -16  -3   4      474.42      456.23     97.08 o 
 -15  -3   4     7972.16     7338.88    189.41 o 
 -14  -3   4     5435.70     5531.53    130.81 o 
 -13  -3   4      247.22      206.14     31.63 o 
 -12  -3   4     1086.71     1010.65    113.11 o 
 -11  -3   4        0.46      -10.17      9.31 o 
 -10  -3   4        8.68       -1.05      6.18 o 
  -9  -3   4       22.08       76.21     14.85 o 
  -8  -3   4      716.18      652.99     40.76 o 
  -7  -3   4      194.08      234.19     24.62 o 
  -6  -3   4     2300.14     2535.95     91.25 o 
  -5  -3   4        6.85        5.81      4.33 o 
  -4  -3   4      667.44      838.84     41.95 o 
  -3  -3   4    12249.45     9734.71    199.86 o 
  -2  -3   4       60.80       91.03      8.46 o 
  -1  -3   4       60.44       35.24      6.86 o 
   0  -3   4     6823.54     6565.63    133.53 o 
   1  -3   4     1846.84     1797.16     55.13 o 
   2  -3   4      901.59      888.13     45.39 o 
   3  -3   4    47389.57    48005.61    341.89 o 
   4  -3   4     2824.06     2770.61    108.94 o 
   5  -3   4     1461.67     1300.41    114.02 o 
   6  -3   4    10993.00    11564.34    199.85 o 
   7  -3   4      195.37       59.99     75.52 o 
   8  -3   4      825.99      919.52     81.31 o 
   9  -3   4      175.57      149.60     34.74 o 
  10  -3   4        0.89       11.26     12.05 o 
  11  -3   4       62.67       48.24     17.74 o 
  12  -3   4      667.80      530.98     76.60 o 
  13  -3   4       65.65       66.80     43.38 o 
  14  -3   4       46.47       73.85     46.48 o 
  15  -3   4       30.48       79.05     50.05 o 
  16  -3   4      141.85      156.47     80.20 o 
  17  -3   4      722.73      754.73    156.03 o 
  18  -3   4       48.31      -12.00     36.37 o 
  19  -3   4     1133.77     1005.24    191.21 o 
 -23  -2   4      229.55      166.13     64.91 o 
 -22  -2   4       27.09      -11.79     39.56 o 
 -21  -2   4        0.38       -0.31     19.36 o 
 -20  -2   4      395.79      390.68    104.82 o 
 -19  -2   4      684.98      860.06     98.76 o 
 -18  -2   4        0.00       -3.05     28.42 o 
 -17  -2   4       91.78       78.41     39.44 o 
 -16  -2   4      435.16      476.18     58.13 o 
 -15  -2   4        0.05        3.27     17.58 o 
 -14  -2   4    13155.69    13271.31    246.32 o 
 -13  -2   4      889.85      909.21     60.12 o 
 -12  -2   4      172.67      168.62     24.06 o 
 -11  -2   4       82.92      137.08     20.55 o 
 -10  -2   4      276.37      105.46     67.53 o 
  -9  -2   4     3137.91     3245.49     93.52 o 
  -8  -2   4     1648.72     1520.21     61.52 o 
  -7  -2   4       48.96       24.78      7.83 o 
  -6  -2   4      910.55      813.40     41.70 o 
  -5  -2   4    10387.55     9822.18    139.57 o 
  -4  -2   4      303.03      350.47     22.24 o 
  -3  -2   4      291.95      322.56     18.72 o 
  -2  -2   4   358314.81   325302.38   3004.23 o 
  -1  -2   4      236.64      118.28     12.27 o 
   0  -2   4        3.46        0.01      4.76 o 
   1  -2   4      867.21     1109.41     55.48 o 
   2  -2   4      820.15      697.33     66.82 o 
   3  -2   4     2364.73     2538.33    140.15 o 
   4  -2   4    37609.11    36197.79    393.65 o 
   5  -2   4      334.29      334.87     38.64 o 
   6  -2   4     2396.16     2336.88     89.94 o 
   7  -2   4    20128.85    20993.06    366.15 o 
   8  -2   4       63.39       45.02     13.21 o 
   9  -2   4       42.88       22.57     15.65 o 
  10  -2   4       31.55        9.25      8.97 o 
  11  -2   4       88.11      116.47     36.96 o 
  12  -2   4       40.10      155.85     62.16 o 
  13  -2   4      216.57      296.38     83.09 o 
  14  -2   4      323.57      404.52    102.97 o 
  15  -2   4      562.12      572.52    128.02 o 
  16  -2   4      605.91      471.11    115.69 o 
  17  -2   4      266.57      308.14    100.13 o 
  18  -2   4        0.33       62.73     52.60 o 
  19  -2   4      498.86      559.81    134.84 o 
 -23  -1   4      370.52      390.90     74.75 o 
 -22  -1   4      157.20      130.58     53.10 o 
 -21  -1   4       88.75      121.96     36.30 o 
 -20  -1   4        0.15       18.06     53.53 o 
 -19  -1   4      588.81      621.84    110.02 o 
 -18  -1   4      231.47      294.36     68.86 o 
 -17  -1   4      531.33      442.85     97.78 o 
 -16  -1   4       16.08       11.98     11.80 o 
 -15  -1   4      191.16      243.00     40.60 o 
 -14  -1   4      757.84      745.17     58.63 o 
 -13  -1   4        4.79       23.02     11.83 o 
 -12  -1   4      281.55      332.29     39.83 o 
 -11  -1   4     1173.31     1098.19     68.19 o 
 -10  -1   4        0.14        1.68      9.66 o 
  -9  -1   4      122.82       68.89     11.10 o 
  -8  -1   4      191.14      181.34     16.76 o 
  -7  -1   4     4099.59     3636.07    123.40 o 
  -6  -1   4     1571.63     1397.10     52.90 o 
  -5  -1   4     2033.65     1885.65     72.61 o 
  -4  -1   4     5531.23     5464.53    118.08 o 
  -3  -1   4      133.99      152.81     22.59 o 
  -2  -1   4       89.52       56.30      7.98 o 
  -1  -1   4     2919.54     3169.11    123.75 o 
   0  -1   4        1.66       21.27      9.52 o 
   1  -1   4       93.62       43.36     14.46 o 
   2  -1   4     7265.26     7116.59    206.20 o 
   3  -1   4        3.49        6.51      5.46 o 
   4  -1   4       50.86       45.94     15.61 o 
   5  -1   4        2.78       14.98     12.32 o 
   6  -1   4       14.66       11.94      8.86 o 
   7  -1   4       13.77        1.52      9.79 o 
   8  -1   4     1174.91     1227.61     72.65 o 
   9  -1   4       84.94       28.83     21.11 o 
  10  -1   4        8.52       63.29     21.77 o 
  11  -1   4     1023.62      941.18     72.93 o 
  12  -1   4      193.03      145.46     45.43 o 
  13  -1   4       10.21       -0.77     23.27 o 
  14  -1   4       62.14       37.38     41.87 o 
  15  -1   4      295.20      236.50     78.05 o 
  16  -1   4      569.30      589.52    136.70 o 
  17  -1   4      251.85      265.67     83.50 o 
  18  -1   4        4.80       33.33     46.55 o 
  19  -1   4        4.44       -8.69     36.57 o 
 -23   0   4      621.44      734.12    117.61 o 
 -22   0   4      175.45      245.79     60.37 o 
 -21   0   4        3.74       29.36     32.35 o 
 -20   0   4       96.76       93.55     43.04 o 
 -19   0   4       19.21       32.81     33.36 o 
 -18   0   4       84.38       32.85     18.53 o 
 -17   0   4      475.03      467.76     59.54 o 
 -16   0   4       37.16       16.96     13.40 o 
 -15   0   4     2655.93     2619.08    176.01 o 
 -14   0   4      868.74     1000.65     65.45 o 
 -13   0   4      911.98      892.28     58.79 o 
 -12   0   4    12610.47    12918.62    245.75 o 
 -11   0   4        6.57       11.28      6.63 o 
 -10   0   4      290.22      265.26     67.78 o 
  -9   0   4     1264.45     1103.69     48.61 o 
  -8   0   4       15.96       11.14      6.72 o 
  -7   0   4     1166.66     1155.31     51.17 o 
  -6   0   4       93.54      130.08     16.12 o 
  -5   0   4     3103.07     2855.43     88.30 o 
  -4   0   4      125.12       95.12     16.46 o 
  -3   0   4     5187.28     4775.01    110.33 o 
  -2   0   4       25.85       17.32      7.14 o 
  -1   0   4       39.34       72.15     14.45 o 
   0   0   4     4283.91     3556.89    118.69 o 
   1   0   4       39.18       66.55     20.19 o 
   2   0   4     6123.29     5734.69     99.48 o 
   3   0   4       61.92       81.25     16.89 o 
   4   0   4     4500.61     4077.54    128.32 o 
   5   0   4     1579.89     1812.25    117.60 o 
   6   0   4      855.50     1108.23     88.18 o 
   7   0   4      360.49      219.04    112.82 o 
   8   0   4      407.43      591.60    112.42 o 
   9   0   4     2722.56     2970.28    156.85 o 
  10   0   4        3.22      -18.25     30.32 o 
  11   0   4      111.39      108.06     73.50 o 
  12   0   4      498.45      554.03     70.20 o 
  13   0   4      668.27      836.76    140.09 o 
  14   0   4      227.60      278.46     84.34 o 
  15   0   4       60.41        3.13     38.66 o 
  16   0   4       94.81      165.78     73.30 o 
  17   0   4        5.87      -11.30     47.17 o 
  18   0   4       26.96       24.49     46.39 o 
  19   0   4       41.74      100.58     62.26 o 
 -23   1   4       20.35       44.45     48.23 o 
 -22   1   4      171.61      823.05    673.37 o 
 -21   1   4      376.94      371.93     93.87 o 
 -20   1   4      135.18       73.60     40.65 o 
 -19   1   4        3.66       -9.34     15.55 o 
 -18   1   4        1.47       -6.71     17.09 o 
 -17   1   4      542.20      647.35    101.89 o 
 -16   1   4        0.50        4.46      9.93 o 
 -15   1   4       30.23       23.89     10.28 o 
 -14   1   4       84.96       38.26     38.71 o 
 -13   1   4       77.69       31.78     18.97 o 
 -12   1   4       24.46       38.91     17.36 o 
 -11   1   4     3196.18     3044.71     92.28 o 
 -10   1   4     1566.30     1452.38     77.99 o 
  -9   1   4        5.58        1.40      4.90 o 
  -8   1   4     1059.79      995.50     42.81 o 
  -7   1   4     4226.42     3798.58     59.83 o 
  -6   1   4     1176.16     1157.79     32.26 o 
  -5   1   4      360.17      426.17     25.19 o 
  -4   1   4        3.91       17.80     10.31 o 
  -3   1   4     1699.72     1384.06    102.89 o 
  -2   1   4     1484.82     1881.24    105.04 o 
  -1   1   4      175.63      202.03     35.72 o 
   0   1   4      354.18      350.37     48.68 o 
   1   1   4   175151.47   175450.67   1139.24 o 
   2   1   4        0.01       14.87     21.26 o 
   3   1   4        0.38       -0.66      2.81 o 
   4   1   4      608.83      660.11     66.96 o 
   5   1   4      619.32      658.43     54.42 o 
   6   1   4       33.54       37.99     13.01 o 
   7   1   4     8378.45     8066.67    240.74 o 
   8   1   4        4.81        1.81      9.12 o 
   9   1   4      705.90      660.38    107.61 o 
  10   1   4     2824.47     3012.42    239.97 o 
  11   1   4        4.77       30.37     18.64 o 
  12   1   4      275.59      263.85     50.00 o 
  13   1   4     3275.22     3293.23    284.09 o 
  14   1   4      102.29       63.28     47.88 o 
  15   1   4      183.35      145.84     56.75 o 
  16   1   4       46.61      -14.39     47.08 o 
  17   1   4        0.95       76.05     62.84 o 
  18   1   4      107.53      110.80     59.20 o 
 -24   2   4      358.49      401.27    105.32 o 
 -23   2   4       60.49       46.10     47.83 o 
 -22   2   4      248.34      289.81     86.71 o 
 -21   2   4      147.29      117.66     53.81 o 
 -20   2   4      452.91      488.27    104.98 o 
 -19   2   4        5.61       12.03     13.52 o 
 -18   2   4       81.05      104.66     30.98 o 
 -17   2   4      253.90      196.19     37.36 o 
 -16   2   4        0.59       -1.69     12.82 o 
 -15   2   4       28.84       10.21      8.83 o 
 -14   2   4      113.37       88.87     17.95 o 
 -13   2   4     4508.48     5138.23    140.38 o 
 -12   2   4      327.48      224.12     68.39 o 
 -11   2   4      130.37      111.95     18.28 o 
 -10   2   4     4038.01     3691.35     95.21 o 
  -9   2   4     1166.99     1058.46     40.02 o 
  -8   2   4       47.37       22.55      5.48 o 
  -7   2   4     2072.70     1961.75     57.21 o 
  -6   2   4      947.57      735.29     31.33 o 
  -5   2   4       85.90      101.85     14.99 o 
  -4   2   4    16604.04    15919.87    212.42 o 
  -3   2   4     1191.80     1219.39     59.80 o 
  -2   2   4     1220.41      875.63     49.81 o 
  -1   2   4    11072.92    10728.75    272.74 o 
   0   2   4     3692.67     3338.41    159.39 o 
   1   2   4      160.71      110.29     27.54 o 
   2   2   4     3703.59     4782.80    209.25 o 
   3   2   4       25.16       17.11      5.45 o 
   4   2   4     2297.09     2338.48     95.62 o 
   5   2   4       69.63       75.38     16.85 o 
   6   2   4       93.85       57.45     17.40 o 
   7   2   4     1042.38     1174.53     79.70 o 
   8   2   4       49.09        3.78     14.06 o 
   9   2   4      125.50       83.32     24.08 o 
  10   2   4       96.38       75.10     31.17 o 
  11   2   4     2288.32     2170.69    133.18 o 
  12   2   4     1652.55     1653.39    122.59 o 
  13   2   4      925.15      842.35    146.71 o 
  14   2   4     2586.06     3335.83    296.50 o 
  15   2   4     1121.24     1446.43    203.92 o 
  16   2   4        0.70      -24.85     43.73 o 
  17   2   4       74.82      -21.62     45.06 o 
  18   2   4        3.76       88.16     61.38 o 
 -24   3   4      392.27      458.34    115.16 o 
 -23   3   4      134.78      251.63     84.04 o 
 -22   3   4        5.97       10.38     26.46 o 
 -21   3   4      400.69      542.08    110.81 o 
 -20   3   4       33.40       49.01     23.82 o 
 -19   3   4       73.63       79.17     26.54 o 
 -18   3   4       84.03       89.74     30.93 o 
 -17   3   4       89.71      133.90     30.98 o 
 -16   3   4        3.17        5.63     11.56 o 
 -15   3   4       54.52      100.09     25.58 o 
 -14   3   4      336.50      325.24     31.86 o 
 -13   3   4      394.28      364.04     33.45 o 
 -12   3   4      986.55     1042.19     70.83 o 
 -11   3   4       77.55       55.49     23.07 o 
 -10   3   4      251.48      299.81     23.48 o 
  -9   3   4    32808.03    32967.53    263.72 o 
  -8   3   4       61.87       93.34     20.53 o 
  -7   3   4      552.60      471.51     29.38 o 
  -6   3   4    19623.20    20219.67    175.85 o 
  -5   3   4      159.21      147.58     17.47 o 
  -4   3   4       38.57       42.31     10.12 o 
  -3   3   4    47175.21    47651.47    378.27 o 
  -2   3   4     2874.14     3105.23    114.31 o 
  -1   3   4      745.81      583.79     67.54 o 
   0   3   4       67.14       74.60     26.15 o 
   1   3   4      138.57      110.18     22.53 o 
   2   3   4      104.67       71.89     20.16 o 
   3   3   4    10978.76     9983.35    165.61 o 
   4   3   4       38.70       16.86      9.25 o 
   5   3   4      445.30      422.80     37.17 o 
   6   3   4      324.13      486.89     48.87 o 
   7   3   4      209.91      189.97     27.13 o 
   8   3   4      788.54       90.78    481.78 o 
   9   3   4      250.77      195.18     35.62 o 
  10   3   4      460.87      429.58     95.97 o 
  11   3   4     1044.71     1003.43    148.21 o 
  12   3   4       16.91       -2.42     14.12 o 
  13   3   4     2863.70     3486.22    300.37 o 
  14   3   4        2.10        1.47     23.49 o 
  15   3   4      121.76       61.27     53.80 o 
  16   3   4       11.33      -18.27     38.02 o 
  17   3   4        1.24       48.41     51.51 o 
  18   3   4       10.96       11.43     44.01 o 
 -23   4   4        5.58      -24.37     27.91 o 
 -22   4   4        9.57      -27.60     39.15 o 
 -21   4   4      335.42      425.17     87.73 o 
 -20   4   4      293.15      313.60     73.26 o 
 -19   4   4       48.36       30.38     13.34 o 
 -18   4   4      233.36      221.38     30.90 o 
 -17   4   4       35.08       21.51     30.91 o 
 -16   4   4     1064.39     1022.82    101.13 o 
 -15   4   4       46.68       32.42     30.82 o 
 -14   4   4     1666.65     1807.54    104.11 o 
 -13   4   4      836.33      825.97     46.29 o 
 -12   4   4      718.87      724.64     41.65 o 
 -11   4   4     5886.23     6256.56    133.81 o 
 -10   4   4       70.88       71.41     13.84 o 
  -9   4   4       28.97       17.68      8.17 o 
  -8   4   4     6128.00     5949.30    127.60 o 
  -7   4   4       16.97       23.08      5.51 o 
  -6   4   4     1604.88     1389.93     56.91 o 
  -5   4   4     1710.40     2150.48     68.50 o 
  -4   4   4        6.16       12.41      6.65 o 
  -3   4   4     2581.91     2776.25     78.82 o 
  -2   4   4    28228.08    28960.76    429.25 o 
  -1   4   4      163.14      187.83     20.71 o 
   0   4   4     4640.46     4573.54    202.52 o 
   1   4   4        0.80        2.63      7.83 o 
   2   4   4     2178.26     2410.07    115.35 o 
   3   4   4       58.77       36.41     18.04 o 
   4   4   4    13564.28    12663.65    193.93 o 
   5   4   4       34.72       74.04     24.76 o 
   6   4   4      272.50      346.72     40.76 o 
   7   4   4      929.74     1037.17     64.46 o 
   8   4   4      132.95       78.52     68.19 o 
   9   4   4      180.27      167.35     34.10 o 
  10   4   4      279.32      179.78     63.46 o 
  11   4   4      312.80      334.28     92.98 o 
  12   4   4        6.28        4.93     42.11 o 
  13   4   4        1.11       61.02     45.78 o 
  14   4   4       72.05      124.67     64.33 o 
  15   4   4        6.09       37.52     46.98 o 
  16   4   4       91.16      250.02     93.68 o 
  17   4   4      173.11      166.51     82.52 o 
 -23   5   4        3.33      -22.45     45.67 o 
 -22   5   4       18.46       32.49     32.84 o 
 -21   5   4      688.35      700.53    129.62 o 
 -20   5   4      371.45      406.45     96.79 o 
 -19   5   4     2730.71     2558.34    171.56 o 
 -18   5   4      649.47      625.53     57.02 o 
 -17   5   4       45.11       27.91     13.03 o 
 -16   5   4      425.26      412.46     44.09 o 
 -15   5   4        2.03        2.81      9.31 o 
 -14   5   4      921.88      835.21     57.43 o 
 -13   5   4       44.72       75.94     16.33 o 
 -12   5   4      452.24      473.63     41.58 o 
 -11   5   4        1.33       10.85      7.42 o 
 -10   5   4      473.87      512.81     34.52 o 
  -9   5   4      287.15      296.04     25.13 o 
  -8   5   4     1062.38     1097.37     47.52 o 
  -7   5   4     6289.26     6172.90    109.85 o 
  -6   5   4       10.58       23.42      7.98 o 
  -5   5   4       33.28       41.29     16.94 o 
  -4   5   4    15784.97    14623.51    167.28 o 
  -3   5   4      102.32      124.88     28.05 o 
  -2   5   4       12.83       20.49     10.03 o 
  -1   5   4     1449.55     1233.50     65.55 o 
   0   5   4     2599.29     2735.43    134.09 o 
   1   5   4      455.71      476.27     50.35 o 
   2   5   4        4.67        5.78      5.62 o 
   3   5   4      205.49      162.91     27.67 o 
   4   5   4      713.07      806.42     53.11 o 
   5   5   4    24661.37    26299.10    330.72 o 
   6   5   4      846.73      896.25     56.84 o 
   7   5   4      924.85      966.62     62.42 o 
   8   5   4      262.21      281.64     40.47 o 
   9   5   4      331.01       66.40    132.69 o 
  10   5   4        3.46       10.51     13.77 o 
  11   5   4     1770.06     1654.63    197.70 o 
  12   5   4      527.70      577.13     70.76 o 
  13   5   4      194.73      125.35     60.76 o 
  14   5   4     1252.80     1703.02    222.51 o 
  15   5   4        4.48       35.74     38.19 o 
  16   5   4       35.68       36.46     41.64 o 
  17   5   4       45.19       64.27     50.60 o 
 -23   6   4       11.51      -41.92     38.66 o 
 -22   6   4        0.55      109.83     57.46 o 
 -21   6   4        9.19      -25.90     39.87 o 
 -20   6   4      855.61      856.89    141.09 o 
 -19   6   4      215.32      180.05     39.16 o 
 -18   6   4     4435.15     4232.02    205.71 o 
 -17   6   4      485.62      429.74     47.07 o 
 -16   6   4      238.94      207.14     26.66 o 
 -15   6   4      125.52      115.75     19.47 o 
 -14   6   4      258.76      248.76     31.32 o 
 -13   6   4       49.93       20.13      9.06 o 
 -12   6   4     2729.37     2775.03     89.55 o 
 -11   6   4       28.48       16.47      9.12 o 
 -10   6   4      405.39      410.60     32.21 o 
  -9   6   4     5063.53     5481.58    114.80 o 
  -8   6   4       97.30       91.54     14.75 o 
  -7   6   4        4.20       10.46      7.59 o 
  -6   6   4    12706.67    13292.36    168.96 o 
  -5   6   4       70.18       60.81     11.56 o 
  -4   6   4     3323.98     3268.60     92.53 o 
  -3   6   4     7248.64     8033.18    140.13 o 
  -2   6   4     3016.19     2728.57     79.00 o 
  -1   6   4        1.03        3.49      4.55 o 
   0   6   4     1734.22     1917.96     68.97 o 
   1   6   4      110.50       35.75     60.50 o 
   2   6   4        0.29        4.03      4.85 o 
   3   6   4     1717.79     2004.79     68.91 o 
   4   6   4        0.13       -4.99      8.53 o 
   5   6   4     1267.53     1431.61     73.57 o 
   6   6   4    17210.94    17455.75    249.04 o 
   7   6   4     1269.43     1078.66     65.68 o 
   8   6   4      195.52      176.65     48.31 o 
   9   6   4      831.54       59.62    343.48 o 
  10   6   4      386.29      330.41     48.10 o 
  11   6   4      296.83      269.40     78.42 o 
  12   6   4       18.46       -7.96     23.31 o 
  13   6   4       68.96       87.88     52.66 o 
  14   6   4      180.65      401.72    112.96 o 
  15   6   4        6.99       -6.17     35.81 o 
  16   6   4       43.24      204.64     87.10 o 
 -23   7   4        9.02      -34.05     37.87 o 
 -22   7   4      388.15      378.60     96.00 o 
 -21   7   4       22.53       34.49     28.21 o 
 -20   7   4      212.73      187.00     67.32 o 
 -19   7   4      472.67      462.83     65.77 o 
 -18   7   4     1215.18     1203.43    102.36 o 
 -17   7   4     3039.11     2934.04    224.22 o 
 -16   7   4      106.36      111.06     19.29 o 
 -15   7   4       40.22       13.97     11.55 o 
 -14   7   4     3465.00     3665.93    126.18 o 
 -13   7   4      233.84      205.33     28.84 o 
 -12   7   4      236.30      245.29     27.41 o 
 -11   7   4        4.08       -4.68      7.60 o 
 -10   7   4       15.68       14.04      6.71 o 
  -9   7   4      313.72      297.22     28.17 o 
  -8   7   4     1924.72     1998.37     70.31 o 
  -7   7   4      872.74      939.68     54.13 o 
  -6   7   4     3783.19     3866.36    105.68 o 
  -5   7   4      815.53      735.63     39.62 o 
  -4   7   4      315.13      242.80     71.60 o 
  -3   7   4       51.66      105.79     15.14 o 
  -2   7   4    17402.10    17330.62    272.56 o 
  -1   7   4      239.20      312.16     43.58 o 
   0   7   4      650.54      665.68     37.98 o 
   1   7   4     6697.01     6694.15    206.65 o 
   2   7   4        0.37       16.54      9.93 o 
   3   7   4      751.33      936.11     47.47 o 
   4   7   4      680.32      674.90     44.42 o 
   5   7   4     1106.26     1074.20     55.78 o 
   6   7   4      291.22      221.35     27.51 o 
   7   7   4      987.36      791.09     62.01 o 
   8   7   4        1.28        8.16      6.60 o 
   9   7   4      135.22       97.03     23.29 o 
  10   7   4     1736.42      618.74    940.23 o 
  11   7   4       53.01       26.78     27.70 o 
  12   7   4        7.63       23.74     44.23 o 
  13   7   4      288.94      354.92    102.05 o 
  14   7   4       31.86       16.33     30.73 o 
  15   7   4      383.67      412.38    117.44 o 
  16   7   4       23.82      -92.07     61.38 o 
 -23   8   4      220.20      206.59     76.86 o 
 -22   8   4      754.23      705.92    138.22 o 
 -21   8   4      117.83       63.79     50.35 o 
 -20   8   4        0.89        7.16     27.87 o 
 -19   8   4       57.04       76.04     47.84 o 
 -18   8   4      570.06      589.43     72.43 o 
 -17   8   4       13.35       29.53     16.46 o 
 -16   8   4       32.53      386.77     83.30 o 
 -15   8   4      275.34      269.65     35.47 o 
 -14   8   4        2.64       18.48     13.48 o 
 -13   8   4       43.70       45.53     12.06 o 
 -12   8   4      239.39      155.83     21.89 o 
 -11   8   4      481.52      443.16     36.66 o 
 -10   8   4      381.09      441.57     35.92 o 
  -9   8   4     1095.50     1154.16     57.13 o 
  -8   8   4       70.40       79.44     17.42 o 
  -7   8   4      335.75      375.02     31.36 o 
  -6   8   4      697.88      606.03     43.21 o 
  -5   8   4     1153.71     1259.47     59.24 o 
  -4   8   4      997.99     1027.81     50.82 o 
  -3   8   4     2609.86     2962.21    135.39 o 
  -2   8   4      421.21      444.63     51.13 o 
  -1   8   4     2792.08     2635.44    138.19 o 
   0   8   4      559.43      538.05     28.63 o 
   1   8   4        4.49       21.80     20.84 o 
   2   8   4       37.28       63.85     31.91 o 
   3   8   4      203.79      252.36     24.24 o 
   4   8   4      315.98      373.36     33.60 o 
   5   8   4      140.55       87.76     17.84 o 
   6   8   4     2066.31     2313.38    132.03 o 
   7   8   4        2.26       12.03     19.28 o 
   8   8   4      101.81       71.19     16.93 o 
   9   8   4     2738.63     2762.53    192.83 o 
  10   8   4      147.10      165.27     73.04 o 
  11   8   4      124.52      126.08     57.22 o 
  12   8   4      137.45      120.92     53.60 o 
  13   8   4      243.32      273.16     93.91 o 
  14   8   4        5.27       -5.87     22.72 o 
  15   8   4       23.00       81.33     54.64 o 
 -23   9   4      121.20      152.51     63.53 o 
 -22   9   4      155.75      128.74     64.30 o 
 -21   9   4      891.09     1064.79    165.08 o 
 -20   9   4       45.33        7.15     21.07 o 
 -19   9   4       12.68       27.96     16.89 o 
 -18   9   4      339.38      393.69     48.32 o 
 -17   9   4       16.78       29.57     14.71 o 
 -16   9   4      850.84      824.15     82.04 o 
 -15   9   4     1023.00     1018.48     72.70 o 
 -14   9   4      224.72      219.94     33.06 o 
 -13   9   4      672.14      730.38     59.05 o 
 -12   9   4      257.37      234.19     27.84 o 
 -11   9   4       18.00       23.45      8.90 o 
 -10   9   4      138.48      128.75     26.37 o 
  -9   9   4     3373.42     3695.90    106.38 o 
  -8   9   4     2565.26     2537.65     97.01 o 
  -7   9   4       92.67      156.32     24.71 o 
  -6   9   4      281.84      273.65     26.24 o 
  -5   9   4      729.94      662.23     39.46 o 
  -4   9   4      690.22      836.77     46.78 o 
  -3   9   4       36.24       11.28      6.11 o 
  -2   9   4        9.70        1.95      4.75 o 
  -1   9   4        0.00        6.78      5.80 o 
   0   9   4     2340.92     2537.23    132.87 o 
   1   9   4      645.48      821.26     98.71 o 
   2   9   4      337.62      213.42     57.17 o 
   3   9   4        9.42      -15.89     14.05 o 
   4   9   4      135.01      122.94     31.02 o 
   5   9   4       70.86       95.69     32.89 o 
   6   9   4      786.77      670.40     43.13 o 
   7   9   4     1196.09     1313.00     69.27 o 
   8   9   4      638.75      683.01    126.88 o 
   9   9   4      279.94      294.47     79.74 o 
  10   9   4       11.28       61.57     39.31 o 
  11   9   4       30.98       76.76     31.24 o 
  12   9   4      315.43      244.85     82.64 o 
  13   9   4      163.74      220.94     82.28 o 
  14   9   4      143.71       62.23     48.57 o 
 -23  10   4       67.69      125.79     64.49 o 
 -22  10   4      261.05      394.11    103.68 o 
 -21  10   4       22.15       41.16     25.72 o 
 -20  10   4       86.56       79.13     29.80 o 
 -19  10   4        8.76       35.03     28.02 o 
 -18  10   4       34.77       33.20     19.82 o 
 -17  10   4     1424.94     1437.02     92.53 o 
 -16  10   4      600.46      609.22     58.38 o 
 -15  10   4      542.89      540.55     54.32 o 
 -14  10   4     4520.16     4569.00    155.59 o 
 -13  10   4       26.36       19.87     16.11 o 
 -12  10   4        1.30        3.07     10.34 o 
 -11  10   4     1228.31     1191.25     74.56 o 
 -10  10   4      161.43      188.83     21.19 o 
  -9  10   4      413.64      404.34     40.88 o 
  -8  10   4     1971.63     2370.78     95.78 o 
  -7  10   4       27.94       80.87     18.33 o 
  -6  10   4      362.75      374.74     35.47 o 
  -5  10   4      857.28      882.25     46.75 o 
  -4  10   4      455.75      575.51     35.69 o 
  -3  10   4       16.22       16.21      7.66 o 
  -2  10   4      155.69       82.20     15.51 o 
  -1  10   4       26.03       32.39     24.88 o 
   0  10   4        1.57      -12.66     21.96 o 
   1  10   4     2542.49     2903.64    212.42 o 
   2  10   4      499.42      427.71     87.55 o 
   3  10   4        1.78       16.35     31.14 o 
   4  10   4      222.13      264.03     52.07 o 
   5  10   4        0.27       53.99     39.42 o 
   6  10   4     1056.69     1145.71    154.56 o 
   7  10   4     2195.47     2403.93    229.79 o 
   8  10   4       13.13       18.32     35.37 o 
   9  10   4        0.18       18.71     26.02 o 
  10  10   4      397.47      578.15    121.47 o 
  11  10   4       68.44       47.04     45.24 o 
  12  10   4        9.97       46.50     41.32 o 
  13  10   4      282.73      202.95     78.70 o 
 -22  11   4       15.21       52.32     41.50 o 
 -21  11   4      201.62      196.19     49.25 o 
 -20  11   4        1.40       -7.74     20.38 o 
 -19  11   4        2.02      -14.80     20.57 o 
 -18  11   4      369.46      339.54     76.21 o 
 -17  11   4      696.00      816.88     71.75 o 
 -16  11   4      444.06      460.54     52.98 o 
 -15  11   4      156.94      122.57     25.97 o 
 -14  11   4      121.96      114.04     24.30 o 
 -13  11   4      229.54      307.73     40.48 o 
 -12  11   4       13.70       16.03      9.88 o 
 -11  11   4      147.79      178.39     25.72 o 
 -10  11   4      324.82      335.70     35.25 o 
  -9  11   4        0.67       15.52      8.18 o 
  -8  11   4      811.22      876.63     59.55 o 
  -7  11   4      404.02      264.11     30.71 o 
  -6  11   4      903.21      925.65     65.53 o 
  -5  11   4        2.93       12.41     10.51 o 
  -4  11   4     2874.23     3566.98    122.06 o 
  -3  11   4      389.68      329.42     30.09 o 
  -2  11   4       53.95       65.60     11.30 o 
  -1  11   4     2319.38     2179.08    137.48 o 
   0  11   4     1670.44     1726.55    163.77 o 
   1  11   4       92.32      114.13     31.86 o 
   2  11   4     2912.97     2873.43    286.13 o 
   3  11   4     1602.45     1716.67    198.34 o 
   4  11   4       54.04        3.26     23.24 o 
   5  11   4     1910.50     1911.12    195.77 o 
   6  11   4       17.47       10.57     28.37 o 
   7  11   4        0.21      -63.94     42.63 o 
   8  11   4      216.12      194.68     65.63 o 
   9  11   4      241.00      241.39     69.91 o 
  10  11   4       40.06       21.58     23.63 o 
  11  11   4      372.19      521.83    122.08 o 
  12  11   4        3.51      -79.41     52.94 o 
 -22  12   4      115.14       61.82     43.67 o 
 -21  12   4      470.13      300.16     58.47 o 
 -20  12   4       10.25       23.06     63.33 o 
 -19  12   4      112.15      116.55     35.25 o 
 -18  12   4     1362.83     1530.32    127.31 o 
 -17  12   4      225.50      172.30     41.87 o 
 -16  12   4        3.41      -23.90     33.55 o 
 -15  12   4     1377.60     1335.40     90.73 o 
 -14  12   4     1863.74     1767.90    102.64 o 
 -13  12   4     1462.37     1411.32     90.10 o 
 -12  12   4     5475.56     5826.26    234.50 o 
 -11  12   4      411.34      355.06     37.76 o 
 -10  12   4      120.23      124.25     22.04 o 
  -9  12   4      196.95      192.02     25.77 o 
  -8  12   4        9.27       25.21     17.25 o 
  -7  12   4        5.01       18.48     11.53 o 
  -6  12   4     5317.48     5158.57    135.82 o 
  -5  12   4      521.84      435.97     36.95 o 
  -4  12   4       12.37      -12.72     20.54 o 
  -3  12   4      733.30      669.56     43.15 o 
  -2  12   4       24.16       57.19     21.60 o 
  -1  12   4       53.36       34.95     35.72 o 
   0  12   4      118.61      221.05     38.04 o 
   1  12   4     1218.14     1132.10     84.52 o 
   2  12   4      882.40      893.00     90.36 o 
   3  12   4       46.02       35.87     36.42 o 
   4  12   4      538.28      715.50    119.47 o 
   5  12   4        0.95       -3.77     19.75 o 
   6  12   4      191.58      198.24     62.67 o 
   7  12   4        3.18       50.16     21.86 o 
   8  12   4      141.82      231.64     80.49 o 
   9  12   4      477.90      679.63    132.25 o 
  10  12   4       56.83       51.73     41.27 o 
  11  12   4       36.43      -69.26     48.67 o 
 -22  13   4        1.34      -21.87     52.75 o 
 -21  13   4      122.23      131.81     65.27 o 
 -20  13   4      169.37      134.23     41.54 o 
 -19  13   4      321.71      297.13     56.33 o 
 -18  13   4        1.17      -15.07     51.93 o 
 -17  13   4     1663.09     1939.20    142.07 o 
 -16  13   4        3.23       -2.34     19.68 o 
 -15  13   4       84.66       84.87     29.35 o 
 -14  13   4      366.57      446.54     64.44 o 
 -13  13   4     1051.90      863.73     88.26 o 
 -12  13   4      742.13      716.18     77.57 o 
 -11  13   4     3353.35     3187.06    144.30 o 
 -10  13   4       62.34       51.90     14.40 o 
  -9  13   4       75.62       67.52     17.89 o 
  -8  13   4        0.38       11.96      8.78 o 
  -7  13   4       51.62       71.80     14.61 o 
  -6  13   4      240.80      247.78     26.62 o 
  -5  13   4     1848.21     1893.29     86.16 o 
  -4  13   4      173.36      159.16     26.27 o 
  -3  13   4       79.44       30.61     10.66 o 
  -2  13   4      102.44      124.65     28.49 o 
  -1  13   4      201.48      170.29     32.28 o 
   0  13   4      407.40      427.77     52.32 o 
   1  13   4     4033.18     3905.04    281.76 o 
   2  13   4      301.93      273.24     44.63 o 
   3  13   4     2762.86     3106.71    248.72 o 
   4  13   4      253.77      248.73     71.07 o 
   5  13   4       49.13       82.54     45.07 o 
   6  13   4       43.88       99.27     45.44 o 
   7  13   4      340.85      198.39     66.76 o 
   8  13   4      180.08       94.28     40.42 o 
   9  13   4      160.60       94.15     51.72 o 
  10  13   4      271.21      243.49     80.97 o 
 -21  14   4       47.62       43.39     46.77 o 
 -20  14   4      289.76      233.03     52.10 o 
 -19  14   4      685.55      654.42     86.69 o 
 -18  14   4       19.83       19.40     29.32 o 
 -17  14   4       20.82       20.26     18.80 o 
 -16  14   4     4316.52     4463.16    216.95 o 
 -15  14   4      585.08      674.62     83.38 o 
 -14  14   4      417.41      396.33     61.21 o 
 -13  14   4      702.75      653.36     84.47 o 
 -12  14   4      272.67      260.44     47.82 o 
 -11  14   4      188.41      123.98     28.12 o 
 -10  14   4       98.55       90.92     21.86 o 
  -9  14   4        6.07        7.48     11.42 o 
  -8  14   4      143.51      187.50     26.01 o 
  -7  14   4       66.92       36.01      9.57 o 
  -6  14   4      281.63      215.17     25.65 o 
  -5  14   4      120.30      119.57     36.72 o 
  -4  14   4      767.04      738.20     55.42 o 
  -3  14   4        2.90        9.70     18.42 o 
  -2  14   4     1288.48     1110.78     85.07 o 
  -1  14   4      166.08      132.36     28.28 o 
   0  14   4      660.38      662.66     68.21 o 
   1  14   4       30.95       80.57     32.59 o 
   2  14   4     1765.77     1998.40    153.93 o 
   3  14   4      409.67      386.31     82.51 o 
   4  14   4       28.70       54.70     32.09 o 
   5  14   4     1058.14     1038.74    153.01 o 
   6  14   4      257.57      206.89     66.77 o 
   7  14   4       22.89       20.41     28.44 o 
   8  14   4        5.66       -7.52     23.78 o 
   9  14   4        1.63       25.84     31.77 o 
 -21  15   4      449.16      375.81    100.20 o 
 -20  15   4      424.94      385.08     81.69 o 
 -19  15   4      423.29      428.12    182.50 o 
 -18  15   4     1851.93     2183.04    160.54 o 
 -17  15   4       25.02       16.21     14.69 o 
 -16  15   4       20.27      -24.07     24.26 o 
 -15  15   4     2628.63     2723.86    204.49 o 
 -14  15   4      753.69      835.68    111.45 o 
 -13  15   4      210.31      313.89     56.36 o 
 -12  15   4      714.23      807.04     86.31 o 
 -11  15   4      150.78      144.09     28.78 o 
 -10  15   4      869.25      880.94     71.50 o 
  -9  15   4     4828.09     5290.30    220.74 o 
  -8  15   4        0.92        4.57      9.15 o 
  -7  15   4      285.78      231.44     37.88 o 
  -6  15   4       81.01       87.80     27.36 o 
  -5  15   4       57.06       38.99     13.01 o 
  -4  15   4      623.50      452.30     66.83 o 
  -3  15   4      588.02      554.66     78.90 o 
  -2  15   4      313.44      241.71     51.04 o 
  -1  15   4      751.20      665.83     68.62 o 
   0  15   4     1683.37     1774.74    189.95 o 
   1  15   4     1386.01     1274.72    123.33 o 
   2  15   4      293.13      170.37     58.00 o 
   3  15   4      362.06      214.22     47.47 o 
   4  15   4       24.45       39.57     21.41 o 
   5  15   4       28.62       39.42     32.26 o 
   6  15   4       57.70       58.35     29.92 o 
   7  15   4      138.32      161.72     51.41 o 
   8  15   4      347.75      339.43     91.82 o 
 -21  16   4      135.48      196.17     76.03 o 
 -20  16   4      593.18      546.19     85.45 o 
 -19  16   4      593.63      668.21    142.01 o 
 -18  16   4      252.91      168.08     49.62 o 
 -17  16   4     2367.93     2398.76    169.37 o 
 -16  16   4        0.26        2.13     20.38 o 
 -15  16   4       19.94       36.31     23.79 o 
 -14  16   4      147.20      159.78     40.10 o 
 -13  16   4       14.97       15.11     33.01 o 
 -12  16   4      209.71      218.84     46.37 o 
 -11  16   4       77.89      110.84     28.72 o 
 -10  16   4        8.05       10.07     14.82 o 
  -9  16   4       86.71       93.40     22.52 o 
  -8  16   4      496.72      742.51    138.99 o 
  -7  16   4      126.90       82.95     23.80 o 
  -6  16   4      286.29      333.59     98.29 o 
  -5  16   4      588.14      663.71    136.47 o 
  -4  16   4       12.56       29.17     38.62 o 
  -3  16   4       21.74     -101.47     67.65 o 
  -2  16   4      716.29      550.11    128.67 o 
  -1  16   4      218.57      269.51     58.29 o 
   0  16   4       10.82       41.00     24.73 o 
   1  16   4        5.68       22.62     38.72 o 
   2  16   4      200.94      358.21     68.54 o 
   3  16   4       20.96       16.07     25.27 o 
   4  16   4      124.02      381.39     74.78 o 
   5  16   4        2.73       16.22     19.35 o 
   6  16   4        2.08       12.99     30.47 o 
 -20  17   4       13.43       10.11     22.52 o 
 -19  17   4      358.65      383.12     71.13 o 
 -18  17   4       66.15       57.57     20.59 o 
 -17  17   4       33.42       37.90     22.87 o 
 -16  17   4      440.41      388.52     67.26 o 
 -15  17   4      182.52      187.13     45.78 o 
 -14  17   4       46.74       44.72     28.49 o 
 -13  17   4      209.84      236.29     49.48 o 
 -12  17   4       95.15       87.16     53.86 o 
 -11  17   4       10.51      -15.25     33.36 o 
 -10  17   4       78.14      105.65     33.65 o 
  -9  17   4        6.35       18.15     12.92 o 
  -8  17   4       49.22       32.50     14.74 o 
  -7  17   4        2.83      -12.58     45.34 o 
  -6  17   4      110.59      124.59     64.47 o 
  -5  17   4       83.78       88.26     44.52 o 
  -4  17   4     1476.90     1398.33    210.03 o 
  -3  17   4      589.84      673.72    143.33 o 
  -2  17   4      892.95     1026.13    181.61 o 
  -1  17   4        0.00       -8.57     31.21 o 
   0  17   4        4.32      -22.90     59.69 o 
   1  17   4        2.55       27.05     21.68 o 
   2  17   4       30.25       11.89     59.44 o 
   3  17   4       25.57       48.98     24.50 o 
   4  17   4      183.67      900.54    558.70 o 
 -19  18   4      268.55      274.54     61.50 o 
 -18  18   4       48.50       90.53     35.37 o 
 -17  18   4      144.47      107.47     38.34 o 
 -16  18   4      445.69      428.44     74.03 o 
 -15  18   4      342.98      444.89     73.26 o 
 -14  18   4      397.49      430.15     69.92 o 
 -13  18   4       86.82      114.77     36.90 o 
 -12  18   4      327.35      294.30     55.13 o 
 -11  18   4        1.22        2.83     35.19 o 
 -10  18   4      141.36      156.98     38.70 o 
  -9  18   4      608.22      513.25     67.55 o 
  -8  18   4       67.66      105.78     62.74 o 
  -7  18   4       41.82       31.19     36.83 o 
  -6  18   4     2840.52     3505.39    336.25 o 
  -5  18   4      106.76      152.36     65.94 o 
  -4  18   4       22.54        3.79     28.84 o 
  -3  18   4      404.01      654.11    150.44 o 
  -2  18   4      159.43      109.42     52.11 o 
  -1  18   4        0.04       18.68     18.85 o 
   0  18   4       22.37       49.46     47.11 o 
   1  18   4       65.54       83.53     31.83 o 
   2  18   4       21.72       55.83     56.54 o 
 -17  19   4       41.77       12.99     42.64 o 
 -16  19   4      202.51      251.43     66.29 o 
 -15  19   4       17.09       40.21     24.08 o 
 -14  19   4      200.44      107.12     57.78 o 
 -13  19   4        0.01       -8.06     20.83 o 
 -12  19   4        0.38        4.63     39.26 o 
 -11  19   4        2.72        4.67     29.22 o 
 -10  19   4       22.54       20.28     33.93 o 
  -9  19   4       59.87      137.56     76.72 o 
  -8  19   4      203.73      406.66    119.92 o 
  -7  19   4        5.04      -16.28     65.20 o 
  -6  19   4      406.90      688.50    151.70 o 
  -5  19   4        5.28      -81.48     57.49 o 
  -4  19   4       76.37      162.23     86.67 o 
  -3  19   4      395.42      556.37    146.88 o 
  -2  19   4      597.89      739.70    169.59 o 
  -1  19   4       12.69      -10.16     55.53 o 
   0  19   4      242.22      329.90    119.77 o 
 -16  20   4      118.30      125.69     34.55 o 
 -15  20   4       10.72      148.64     79.85 o 
 -14  20   4       47.12       74.12     52.67 o 
 -13  20   4       31.33      -44.65     43.14 o 
 -12  20   4      176.53      174.27     70.15 o 
 -11  20   4      133.42      201.24     81.15 o 
 -10  20   4        1.08       33.26     37.00 o 
  -9  20   4      201.00      166.27     78.33 o 
  -8  20   4       22.21      106.24     54.17 o 
  -7  20   4      269.86      280.49     93.60 o 
  -6  20   4       81.70      113.61     57.94 o 
  -5  20   4       15.84       41.00     28.68 o 
  -4  20   4       19.62        6.19     31.00 o 
  -3  20   4      324.09      371.13    121.32 o 
 -13  21   4       90.94       46.75     35.32 o 
 -12  21   4       35.85       65.89     28.74 o 
 -11  21   4      242.93      155.90     78.49 o 
 -10  21   4       29.88       64.58     43.18 o 
  -9  21   4        6.44      111.74     55.92 o 
  -8  21   4        3.00       -8.77     40.95 o 
  -7  21   4      140.18      198.48     94.18 o 
  -6  21   4      513.08      600.42    151.08 o 
   3 -24   5        1.16       28.41     29.19 o 
   4 -24   5      314.74      434.83    130.19 o 
   5 -24   5        0.46       16.15     36.69 o 
   6 -24   5        4.97       51.86     49.83 o 
   7 -24   5        0.21       -9.20     27.58 o 
   8 -24   5        3.46       38.68     42.64 o 
  -2 -23   5      393.02      349.90    103.12 o 
  -1 -23   5      945.21     1281.43    217.49 o 
   0 -23   5      604.09      837.17    176.65 o 
   1 -23   5     1458.69     1771.70    255.82 o 
   2 -23   5      212.32      312.34    108.88 o 
   3 -23   5       26.80       56.52     42.77 o 
   4 -23   5      745.13      827.39    174.02 o 
   5 -23   5      134.42       56.13     30.75 o 
   6 -23   5       43.66       55.50     51.48 o 
   7 -23   5      247.15      242.28     96.09 o 
   8 -23   5        1.09       45.42     40.63 o 
   9 -23   5        0.13      -10.63     46.94 o 
  10 -23   5       60.72       97.65     54.62 o 
  11 -23   5      375.67      452.92    129.52 o 
  12 -23   5        3.21       78.65     66.18 o 
  -5 -22   5       54.00       -4.77     23.32 o 
  -4 -22   5        0.01      -25.60     37.59 o 
  -3 -22   5      215.47      263.91     95.89 o 
  -2 -22   5        0.22       19.95     38.67 o 
  -1 -22   5       18.85       12.68     44.40 o 
   0 -22   5       59.69      170.93     73.16 o 
   1 -22   5      145.92      175.06     74.09 o 
   2 -22   5      158.89      149.15     82.63 o 
   3 -22   5       14.96       93.68     60.17 o 
   4 -22   5        2.29     -101.33     67.55 o 
   5 -22   5       34.46       -6.95     38.05 o 
   6 -22   5        9.11       61.08     50.79 o 
   7 -22   5        3.70       44.60     29.69 o 
   8 -22   5      590.22      717.53    156.51 o 
   9 -22   5      241.86      363.71    115.98 o 
  10 -22   5        1.37        7.99     30.79 o 
  11 -22   5       34.92       36.63     35.26 o 
  12 -22   5        0.90       16.06     38.46 o 
  13 -22   5       16.44      -50.79     42.68 o 
  14 -22   5       55.90       37.97     24.75 o 
  -7 -21   5       41.24       89.74     44.79 o 
  -6 -21   5      168.56      162.13     70.89 o 
  -5 -21   5      164.00      202.09     78.78 o 
  -4 -21   5       18.89       23.28     60.30 o 
  -3 -21   5       72.15      129.48     65.11 o 
  -2 -21   5        7.98        2.16     27.59 o 
  -1 -21   5        1.56       32.86     24.56 o 
   0 -21   5        1.34      -57.42     40.17 o 
   1 -21   5      360.90      332.10     97.35 o 
   2 -21   5      231.22      194.58     88.17 o 
   3 -21   5      842.80      678.87    149.11 o 
   4 -21   5       20.76       88.65     45.36 o 
   5 -21   5      190.57      161.08     73.18 o 
   6 -21   5      435.93      589.56    135.16 o 
   7 -21   5      409.08      378.80    112.23 o 
   8 -21   5      305.61      359.38    105.98 o 
   9 -21   5      127.34       -2.77     53.55 o 
  10 -21   5       90.79       42.52     31.96 o 
  11 -21   5      160.13      142.51     68.39 o 
  12 -21   5       63.75       19.57     28.16 o 
  13 -21   5       22.37       34.70     43.18 o 
  14 -21   5      396.32      426.03    120.26 o 
  15 -21   5       11.00       38.74     29.83 o 
  -9 -20   5       74.92      123.68     65.26 o 
  -8 -20   5       12.11       47.69     45.48 o 
  -7 -20   5      176.17      289.62    104.24 o 
  -6 -20   5      152.66      144.17     70.92 o 
  -5 -20   5        6.44       74.67     48.99 o 
  -4 -20   5      362.99      464.25    120.39 o 
  -3 -20   5      440.72      446.55    115.65 o 
  -2 -20   5       61.24       58.10     36.69 o 
  -1 -20   5      100.13       87.99     56.83 o 
   0 -20   5        0.84       52.17     57.61 o 
   1 -20   5        1.89       30.40     29.53 o 
   2 -20   5       95.48       93.63     44.21 o 
   3 -20   5      406.67      545.72    126.13 o 
   4 -20   5      207.45      206.46     79.60 o 
   5 -20   5       31.10       -3.70     26.79 o 
   6 -20   5       32.24      -30.23     29.42 o 
   7 -20   5      226.71      187.73     77.74 o 
   8 -20   5      395.92      413.98    113.67 o 
   9 -20   5       29.72       68.26     47.35 o 
  10 -20   5      265.21      294.88     97.72 o 
  11 -20   5      316.42      354.69    100.34 o 
  12 -20   5       16.24      -34.92     37.96 o 
  13 -20   5      663.92      655.62    147.50 o 
  14 -20   5        7.38       54.41     42.42 o 
  15 -20   5       35.45        9.27     33.78 o 
  16 -20   5       46.69       30.44     33.97 o 
 -11 -19   5        0.74       78.31     53.90 o 
 -10 -19   5       49.43      -48.59     45.31 o 
  -9 -19   5        4.01      -13.84     51.15 o 
  -8 -19   5      209.18      256.69     87.76 o 
  -7 -19   5       66.65      203.69     83.28 o 
  -6 -19   5       43.85       23.04     41.48 o 
  -5 -19   5       37.30       90.64     54.42 o 
  -4 -19   5      179.77      132.76     66.80 o 
  -3 -19   5      430.12      215.38     75.80 o 
  -2 -19   5        0.76       21.64     36.71 o 
  -1 -19   5      295.84      305.27     94.48 o 
   0 -19   5       31.61       18.22     26.77 o 
   1 -19   5        3.74       -7.69     27.26 o 
   2 -19   5      608.79      592.69     92.52 o 
   3 -19   5      346.49      276.84     44.23 o 
   4 -19   5      339.76      250.23     55.39 o 
   5 -19   5        8.72       33.31     29.28 o 
   6 -19   5      737.49      796.47     84.23 o 
   7 -19   5       33.75       87.45     57.13 o 
   8 -19   5      234.27      264.15     84.82 o 
   9 -19   5        7.33      -18.73     28.01 o 
  10 -19   5        0.08      -12.15     19.79 o 
  11 -19   5       25.06       77.48     42.50 o 
  12 -19   5      859.45     1230.97    190.29 o 
  13 -19   5       48.74       73.34     29.85 o 
  14 -19   5     1869.38     1818.03    236.90 o 
  15 -19   5      114.25      146.63     76.72 o 
  16 -19   5       21.64       43.40     46.61 o 
  17 -19   5      149.06       44.96     26.28 o 
 -12 -18   5      192.45      307.97     96.17 o 
 -11 -18   5       89.72       98.46     46.18 o 
 -10 -18   5        5.62       44.18     44.38 o 
  -9 -18   5        0.71      -17.13     27.55 o 
  -8 -18   5      285.79      290.73     91.31 o 
  -7 -18   5        1.18       17.83     26.97 o 
  -6 -18   5        1.47      -84.72     56.48 o 
  -5 -18   5      988.15      972.67    209.75 o 
  -4 -18   5      465.20      551.41    118.99 o 
  -3 -18   5        2.37      -24.32     21.71 o 
  -2 -18   5        2.73       11.62      5.84 o 
  -1 -18   5      215.04      245.21     30.18 o 
   0 -18   5      230.81      210.55     33.02 o 
   1 -18   5      714.97      729.50     64.11 o 
   2 -18   5       75.56       61.87     12.53 o 
   3 -18   5      771.07      758.11     51.06 o 
   4 -18   5        4.26       -0.82      7.24 o 
   5 -18   5      221.14      240.93     31.50 o 
   6 -18   5     2928.94     2860.87    116.21 o 
   7 -18   5       24.13      -28.25     18.83 o 
   8 -18   5       66.24        7.10     20.05 o 
   9 -18   5       72.09       19.08     60.67 o 
  10 -18   5      181.24      229.99     79.31 o 
  11 -18   5      236.22      200.45     79.08 o 
  12 -18   5      913.26      787.95    152.98 o 
  13 -18   5       72.75      264.25     90.01 o 
  14 -18   5       54.43       44.18     33.69 o 
  15 -18   5      736.30      787.61    152.75 o 
  16 -18   5        6.73      -32.29     50.05 o 
  17 -18   5       15.81      -28.48     24.52 o 
  18 -18   5      315.59      199.72     52.50 o 
 -13 -17   5      121.95      198.73     76.43 o 
 -12 -17   5      282.89      374.07    101.80 o 
 -11 -17   5       64.12      -25.61     32.02 o 
 -10 -17   5       80.53      106.88     56.57 o 
  -9 -17   5      456.35      464.24    113.83 o 
  -8 -17   5        0.82       24.54     29.87 o 
  -7 -17   5      420.71      388.71     97.37 o 
  -6 -17   5      211.87      191.04     43.55 o 
  -5 -17   5        0.00       14.51     21.21 o 
  -4 -17   5      358.86      466.64    108.52 o 
  -3 -17   5      101.94       83.80     39.85 o 
  -2 -17   5      119.28      158.72     16.59 o 
  -1 -17   5      166.12      134.94     23.75 o 
   0 -17   5      170.19      186.42     30.60 o 
   1 -17   5      501.23      495.17     53.03 o 
   2 -17   5      370.77      389.26     33.61 o 
   3 -17   5       39.62       50.07     12.64 o 
   4 -17   5      310.05      289.05     32.66 o 
   5 -17   5        5.23       15.00     12.43 o 
   6 -17   5      662.80      646.80     54.45 o 
   7 -17   5        0.43       22.77     17.03 o 
   8 -17   5      580.89      276.61    278.86 o 
   9 -17   5      584.31      586.81    120.70 o 
  10 -17   5       40.84       60.82     47.78 o 
  11 -17   5      293.18      307.23     91.00 o 
  12 -17   5        4.51      -13.63     54.43 o 
  13 -17   5      447.57      490.01    110.91 o 
  14 -17   5       18.06        3.55     28.26 o 
  15 -17   5      272.51      230.28     83.81 o 
  16 -17   5        0.60      -29.73     31.33 o 
  17 -17   5      180.69      185.92     50.65 o 
  18 -17   5      196.51      186.00    150.43 o 
  19 -17   5      216.75      195.24     55.08 o 
 -14 -16   5       12.67      113.28     60.15 o 
 -13 -16   5      416.55      210.00     77.39 o 
 -12 -16   5       48.78       31.42     30.06 o 
 -11 -16   5       35.87       75.97     41.80 o 
 -10 -16   5      116.28      105.63     30.68 o 
  -9 -16   5       37.44       63.09     27.82 o 
  -8 -16   5       51.69       79.66     28.25 o 
  -7 -16   5       14.76       -1.48     11.50 o 
  -6 -16   5      808.61      947.24     72.90 o 
  -5 -16   5      553.43      549.26     48.65 o 
  -4 -16   5      161.81      188.16     68.56 o 
  -3 -16   5      883.44      865.22     39.68 o 
  -2 -16   5     1030.62     1081.12     63.00 o 
  -1 -16   5        3.03        7.00      8.06 o 
   0 -16   5      386.38      436.97     59.04 o 
   1 -16   5     1354.42     1311.13     86.54 o 
   2 -16   5     4980.75     5144.68    177.84 o 
   3 -16   5      906.98     1048.39     62.11 o 
   4 -16   5      237.40      193.95     26.18 o 
   5 -16   5      473.72      398.23     39.99 o 
   6 -16   5     1012.77      965.50     88.71 o 
   7 -16   5     1011.00      942.13     82.00 o 
   8 -16   5       23.27       65.75     42.12 o 
   9 -16   5       21.50       10.99     21.09 o 
  10 -16   5        5.76       21.09     31.97 o 
  11 -16   5      932.73      987.82    156.43 o 
  12 -16   5      788.23     1006.80    162.54 o 
  13 -16   5      262.00      358.64    103.00 o 
  14 -16   5      885.95      730.57    143.50 o 
  15 -16   5       31.25       73.09     47.11 o 
  16 -16   5      488.05      621.75     92.08 o 
  17 -16   5     1086.56     1081.84    123.86 o 
  18 -16   5       13.14       31.78     75.87 o 
  19 -16   5      104.32       60.50     25.23 o 
 -15 -15   5        0.01       -7.07     35.74 o 
 -14 -15   5       71.92      122.00     59.40 o 
 -13 -15   5       63.16       76.61     48.28 o 
 -12 -15   5      123.86      283.27     80.53 o 
 -11 -15   5       37.31       13.87     15.67 o 
 -10 -15   5       20.76       28.74     17.97 o 
  -9 -15   5       56.03       48.21     17.33 o 
  -8 -15   5     3835.93     4085.60    234.49 o 
  -7 -15   5        0.07       10.89     14.15 o 
  -6 -15   5        1.63       19.72     20.04 o 
  -5 -15   5     1026.16     1044.75     37.32 o 
  -4 -15   5      555.45      564.51     29.49 o 
  -3 -15   5       63.82       52.43     18.71 o 
  -2 -15   5     2598.22     2786.56    100.92 o 
  -1 -15   5      387.34      415.60     47.89 o 
   0 -15   5       80.22       32.36     14.08 o 
   1 -15   5     2324.25     2275.80     63.90 o 
   2 -15   5      365.56      336.26     36.10 o 
   3 -15   5     4986.86     5314.68    127.79 o 
   4 -15   5      141.86      144.92     21.49 o 
   5 -15   5      170.67      135.21     32.05 o 
   6 -15   5      926.08      918.63     85.70 o 
   7 -15   5      842.69      841.20     97.43 o 
   8 -15   5        2.78       51.94     42.78 o 
   9 -15   5     4493.12     4285.53    307.95 o 
  10 -15   5       40.81       25.36     21.30 o 
  11 -15   5        0.32       24.79     30.23 o 
  12 -15   5     1182.51     1184.43    171.07 o 
  13 -15   5        0.96       78.59     48.91 o 
  14 -15   5      371.84      426.82    110.92 o 
  15 -15   5      269.89      295.20     91.49 o 
  16 -15   5      276.63      318.74     68.91 o 
  17 -15   5        0.00       19.80     25.41 o 
  18 -15   5       25.84       -8.61     19.15 o 
  19 -15   5       17.75       46.81     32.58 o 
 -16 -14   5        7.50      -16.98     25.37 o 
 -15 -14   5       21.55      -79.38     52.92 o 
 -14 -14   5        1.17      -37.30     24.86 o 
 -13 -14   5     1037.13     1030.71    102.99 o 
 -12 -14   5        8.36       10.50     10.45 o 
 -11 -14   5      191.83      120.15     41.18 o 
 -10 -14   5      122.98       60.90     21.33 o 
  -9 -14   5       77.30       49.57     12.05 o 
  -8 -14   5     6152.80     6300.53    170.85 o 
  -7 -14   5     5513.91     5735.72    109.96 o 
  -6 -14   5      309.22      327.59     26.00 o 
  -5 -14   5      343.30      339.90     49.40 o 
  -4 -14   5       60.75       57.07     10.25 o 
  -3 -14   5      225.39      258.21     24.29 o 
  -2 -14   5      310.75      351.26     58.18 o 
  -1 -14   5     5316.72     5646.29    159.70 o 
   0 -14   5      808.95      833.49     58.21 o 
   1 -14   5      602.14      598.10     31.49 o 
   2 -14   5       31.47       52.71     14.62 o 
   3 -14   5      181.26      174.99     21.22 o 
   4 -14   5      466.40      434.10     45.10 o 
   5 -14   5        0.03       25.62     16.50 o 
   6 -14   5      213.45      235.67     43.22 o 
   7 -14   5       12.90       21.46     15.51 o 
   8 -14   5     1891.23     1737.05    120.46 o 
   9 -14   5     1749.61     1923.26    200.93 o 
  10 -14   5      313.11      451.77     96.14 o 
  11 -14   5       50.66       52.00     35.58 o 
  12 -14   5      131.69      152.61     70.78 o 
  13 -14   5     1070.43      941.60    150.02 o 
  14 -14   5      196.30      201.23     67.73 o 
  15 -14   5      384.57      358.12     67.91 o 
  16 -14   5      105.60      106.15     37.56 o 
  17 -14   5       96.09       14.25     29.41 o 
  18 -14   5      119.94       77.22     30.07 o 
  19 -14   5       35.08       76.35     53.96 o 
  20 -14   5      558.68      801.86    164.49 o 
 -17 -13   5       16.76       -5.94     24.44 o 
 -16 -13   5      432.61      411.57     66.82 o 
 -15 -13   5      189.25      172.88     42.60 o 
 -14 -13   5      241.33      309.77     57.53 o 
 -13 -13   5       27.02       71.73     63.04 o 
 -12 -13   5     1098.69     1351.70     73.64 o 
 -11 -13   5     1134.58     1080.99     63.06 o 
 -10 -13   5     2563.09     2696.49     94.32 o 
  -9 -13   5      362.43      419.93     52.91 o 
  -8 -13   5       16.17       12.69      8.35 o 
  -7 -13   5      610.25      725.73     42.16 o 
  -6 -13   5      141.08      136.00     17.37 o 
  -5 -13   5      142.48      121.52     15.64 o 
  -4 -13   5      363.37      411.00     38.25 o 
  -3 -13   5      218.86      312.05     73.40 o 
  -2 -13   5     1011.72      856.99    121.54 o 
  -1 -13   5       28.86       13.42     10.71 o 
   0 -13   5      507.14      626.70     78.30 o 
   1 -13   5       84.68       86.01     12.44 o 
   2 -13   5      478.15      442.03     32.47 o 
   3 -13   5     1541.15     1380.50     91.48 o 
   4 -13   5      492.74      447.50     52.00 o 
   5 -13   5     2920.19     3000.77    122.54 o 
   6 -13   5       77.89       98.16     22.67 o 
   7 -13   5       10.63        9.61     13.62 o 
   8 -13   5      331.46      340.54     51.64 o 
   9 -13   5      855.82      788.82    126.48 o 
  10 -13   5       95.97       59.53     40.43 o 
  11 -13   5     9183.95    10012.75    464.05 o 
  12 -13   5      290.12      359.23     88.95 o 
  13 -13   5        3.98       46.30     44.90 o 
  14 -13   5      237.36      229.71     89.31 o 
  15 -13   5       49.90        8.86     24.56 o 
  16 -13   5      271.61      263.02     60.17 o 
  17 -13   5       47.74        1.78     18.51 o 
  18 -13   5      198.07       97.32     73.00 o 
  19 -13   5       12.96       92.54     65.96 o 
  20 -13   5       55.21      -25.47     41.92 o 
 -18 -12   5      221.25      179.24     46.59 o 
 -17 -12   5      533.52      622.60    143.59 o 
 -16 -12   5       57.61       21.59     32.39 o 
 -15 -12   5      445.22      543.23     74.63 o 
 -14 -12   5      336.15      500.61     49.46 o 
 -13 -12   5      276.14      218.80     31.90 o 
 -12 -12   5      125.06       82.99     17.70 o 
 -11 -12   5     1824.44     1823.46    116.18 o 
 -10 -12   5      708.13      829.40     53.84 o 
  -9 -12   5      666.54      616.15     50.67 o 
  -8 -12   5      777.73      791.61     53.30 o 
  -7 -12   5       25.48       33.51     10.43 o 
  -6 -12   5       15.70       31.31      8.00 o 
  -5 -12   5       78.07       58.07     11.99 o 
  -4 -12   5        9.17       13.50      5.32 o 
  -3 -12   5      661.69      920.70    120.49 o 
  -2 -12   5     3228.03     2894.89    211.81 o 
  -1 -12   5      373.59      319.95     57.59 o 
   0 -12   5      445.75      606.29     64.64 o 
   1 -12   5     3650.26     3503.26     78.17 o 
   2 -12   5      640.22      647.25     39.70 o 
   3 -12   5      251.24      252.27     35.79 o 
   4 -12   5     1100.88     1171.66     74.87 o 
   5 -12   5      304.49      341.99     48.67 o 
   6 -12   5     1932.05     2076.06    101.73 o 
   7 -12   5       58.69       52.08     17.33 o 
   8 -12   5      578.27      587.90     66.17 o 
   9 -12   5     2041.88     1986.60    192.29 o 
  10 -12   5      368.86      387.51     87.38 o 
  11 -12   5     1231.73     1338.96    167.15 o 
  12 -12   5        6.01       27.95     24.06 o 
  13 -12   5      118.76      118.20     42.47 o 
  14 -12   5      260.23      251.86     55.86 o 
  15 -12   5       77.14       87.31     33.76 o 
  16 -12   5      223.76      153.13     42.17 o 
  17 -12   5       37.62       59.43     29.36 o 
  18 -12   5       11.18       63.48     43.56 o 
  19 -12   5        0.74       97.50     59.34 o 
  20 -12   5       11.69      -43.06     44.57 o 
 -19 -11   5       43.13       25.04     21.73 o 
 -18 -11   5        9.73        9.56     29.16 o 
 -17 -11   5        4.97      -24.95     34.95 o 
 -16 -11   5        6.30       31.25     18.04 o 
 -15 -11   5       11.00       10.97     17.83 o 
 -14 -11   5      206.94      142.73     26.74 o 
 -13 -11   5     4309.56     4539.25    294.03 o 
 -12 -11   5       84.31      109.86     21.05 o 
 -11 -11   5        2.75        4.92      9.88 o 
 -10 -11   5        0.39       -8.55      7.94 o 
  -9 -11   5        0.13       -0.73      8.50 o 
  -8 -11   5     2321.01     2729.98     90.18 o 
  -7 -11   5      643.68      783.60     45.96 o 
  -6 -11   5      117.16       96.57     14.97 o 
  -5 -11   5     9519.49    10074.19    147.15 o 
  -4 -11   5     3092.90     3205.15     77.73 o 
  -3 -11   5      609.26      461.59     80.15 o 
  -2 -11   5    10641.31    10844.58    389.26 o 
  -1 -11   5     1068.23     1037.91    120.99 o 
   0 -11   5     1501.51     1927.22    165.88 o 
   1 -11   5     2270.84     2318.57    117.65 o 
   2 -11   5        0.33        5.27      8.96 o 
   3 -11   5        0.25       -0.01     20.96 o 
   4 -11   5    19426.04    20377.24    416.15 o 
   5 -11   5      516.69      477.81     55.09 o 
   6 -11   5       37.52       25.08     12.38 o 
   7 -11   5     1804.42     1944.83     98.89 o 
   8 -11   5       51.89       55.79     17.53 o 
   9 -11   5        6.33       13.34     13.63 o 
  10 -11   5     1547.33     1689.74    178.69 o 
  11 -11   5      163.67      208.48     59.12 o 
  12 -11   5       11.88       12.74     20.18 o 
  13 -11   5       41.95       48.57     31.13 o 
  14 -11   5       13.84       25.88     14.96 o 
  15 -11   5      113.77       64.67     33.37 o 
  16 -11   5      124.67      105.76     34.50 o 
  17 -11   5      108.62       55.62     77.48 o 
  18 -11   5       54.11       97.66     52.00 o 
  19 -11   5       25.70        2.36     89.16 o 
  20 -11   5      156.78      302.03     88.96 o 
 -19 -10   5      107.03      132.16     61.95 o 
 -18 -10   5       55.89       41.67     31.28 o 
 -17 -10   5       11.78        6.68     30.07 o 
 -16 -10   5      561.17      599.93     55.23 o 
 -15 -10   5        2.12       -4.99      9.12 o 
 -14 -10   5      437.60      478.69     56.81 o 
 -13 -10   5     1486.04     1485.21     97.70 o 
 -12 -10   5     2735.89     2788.66    127.48 o 
 -11 -10   5      254.63      284.48     32.80 o 
 -10 -10   5       15.16       54.72     15.05 o 
  -9 -10   5      718.06      949.36     55.70 o 
  -8 -10   5       77.19       70.60     16.82 o 
  -7 -10   5       57.29      105.31     17.39 o 
  -6 -10   5      116.98       54.49     11.82 o 
  -5 -10   5      480.43      574.71     36.58 o 
  -4 -10   5     8113.66     9040.63    127.66 o 
  -3 -10   5        6.89       46.13     20.51 o 
  -2 -10   5     1883.97     1358.54    632.74 o 
  -1 -10   5        3.43       18.65     11.23 o 
   0 -10   5        1.25       14.39     24.59 o 
   1 -10   5       13.42        9.40     20.26 o 
   2 -10   5      103.21      131.57     25.19 o 
   3 -10   5      413.17      335.70     42.43 o 
   4 -10   5      296.47      421.84     63.71 o 
   5 -10   5     9988.09    12051.10    267.65 o 
   6 -10   5      325.32      468.91     54.31 o 
   7 -10   5      171.37      226.48     33.08 o 
   8 -10   5       72.24      143.56     26.08 o 
   9 -10   5      530.38      526.43     51.38 o 
  10 -10   5     1239.31     1128.30     97.28 o 
  11 -10   5      619.68      666.42     77.82 o 
  12 -10   5       97.56      148.40     38.98 o 
  13 -10   5      608.46      621.72     81.30 o 
  14 -10   5     3018.55     3498.71    201.67 o 
  15 -10   5       35.18       39.55     24.70 o 
  16 -10   5      754.59     1012.96    166.30 o 
  17 -10   5      124.68      145.47     67.20 o 
  18 -10   5        5.91       74.71     53.26 o 
  19 -10   5       17.92      -11.10     25.04 o 
  20 -10   5       23.00      131.16     69.18 o 
 -20  -9   5       29.70      -13.79     29.30 o 
 -19  -9   5       17.18       20.53     25.81 o 
 -18  -9   5        4.01       15.96     15.69 o 
 -17  -9   5        8.40        9.05      9.18 o 
 -16  -9   5        4.47       -7.81     11.12 o 
 -15  -9   5       84.71       52.26     14.23 o 
 -14  -9   5      123.51      167.60     26.48 o 
 -13  -9   5      132.90      172.81     37.04 o 
 -12  -9   5      533.74      509.29     45.77 o 
 -11  -9   5       52.19       41.24     16.62 o 
 -10  -9   5       47.85       35.03     10.90 o 
  -9  -9   5       56.47       15.18     12.17 o 
  -8  -9   5      246.19      251.82     27.48 o 
  -7  -9   5      238.69      367.05     32.86 o 
  -6  -9   5    11600.19    11131.41    165.23 o 
  -5  -9   5     5973.47     5573.49    106.63 o 
  -4  -9   5      297.73      253.03     25.27 o 
  -3  -9   5     1169.47     1549.24     94.20 o 
  -2  -9   5     2294.65     2080.55    108.55 o 
  -1  -9   5       19.02       17.37      9.78 o 
   0  -9   5       44.01      183.43     46.26 o 
   1  -9   5     6448.10     6001.56    115.60 o 
   2  -9   5        3.49       69.02     14.91 o 
   3  -9   5     3460.32     3858.51    102.52 o 
   4  -9   5       49.52       34.57     15.72 o 
   5  -9   5      147.93      200.50     33.98 o 
   6  -9   5     7007.00     7284.77    211.14 o 
   7  -9   5      105.80      110.57     22.25 o 
   8  -9   5        4.42       11.06     10.94 o 
   9  -9   5      620.08      603.16     48.20 o 
  10  -9   5     1564.11     1569.80     96.03 o 
  11  -9   5      667.18      612.53     74.59 o 
  12  -9   5       80.53       59.34     20.56 o 
  13  -9   5      325.13      328.83     57.57 o 
  14  -9   5       24.49       17.19     30.01 o 
  15  -9   5      822.34      938.89    157.03 o 
  16  -9   5        1.20       -1.10     30.28 o 
  17  -9   5       32.53      121.24     58.83 o 
  18  -9   5      127.37      196.31     79.91 o 
  19  -9   5        3.66      -94.70     63.13 o 
  20  -9   5       11.18        8.81     35.91 o 
 -20  -8   5       39.37       54.03     54.08 o 
 -19  -8   5      901.43     1033.26    104.01 o 
 -18  -8   5       63.02       79.15     25.97 o 
 -17  -8   5       45.41       39.78     14.14 o 
 -16  -8   5      323.63      361.12     42.23 o 
 -15  -8   5     1216.27     1173.21     66.13 o 
 -14  -8   5     3603.62     3745.82    129.33 o 
 -13  -8   5      299.85      306.14     46.22 o 
 -12  -8   5      127.15      183.12     29.23 o 
 -11  -8   5     1592.57     1870.87    100.64 o 
 -10  -8   5      852.73      859.19     53.98 o 
  -9  -8   5       70.21       29.38     10.91 o 
  -8  -8   5       56.96       23.29      9.02 o 
  -7  -8   5      807.22     1136.76     63.08 o 
  -6  -8   5     1652.33     1481.61     59.27 o 
  -5  -8   5    23449.62    24471.20    224.38 o 
  -4  -8   5      218.42      218.14     22.61 o 
  -3  -8   5      168.80      167.92     28.21 o 
  -2  -8   5      424.60      500.15     50.48 o 
  -1  -8   5     3874.00     3447.95    131.04 o 
   0  -8   5      305.89      379.36     63.82 o 
   1  -8   5    41169.62    39780.26    635.23 o 
   2  -8   5      169.86      149.67     22.33 o 
   3  -8   5      218.47      274.92     27.99 o 
   4  -8   5        1.60        6.80      6.67 o 
   5  -8   5       46.52       40.44     13.57 o 
   6  -8   5      142.41      209.54     41.48 o 
   7  -8   5     6988.81     7759.52    189.18 o 
   8  -8   5       31.54       34.29     14.25 o 
   9  -8   5      219.02      209.41     33.03 o 
  10  -8   5      897.34     1018.19     65.04 o 
  11  -8   5      190.07      179.88     33.33 o 
  12  -8   5       41.53       36.08     42.14 o 
  13  -8   5      167.27      182.39     63.01 o 
  14  -8   5       12.82       27.18     23.06 o 
  15  -8   5      493.19      399.97    102.02 o 
  16  -8   5     1198.66     1181.53    181.33 o 
  17  -8   5       12.08       30.72     23.03 o 
  18  -8   5        4.59       10.73     27.80 o 
  19  -8   5      387.37      263.25    100.02 o 
  20  -8   5        6.96      -12.84     41.82 o 
 -21  -7   5       73.05      124.02    113.51 o 
 -20  -7   5        8.68        8.42     17.14 o 
 -19  -7   5      201.02      253.07     52.04 o 
 -18  -7   5      186.09      174.46     66.41 o 
 -17  -7   5        8.71        8.32      9.12 o 
 -16  -7   5        7.42       16.72     17.15 o 
 -15  -7   5     1504.84     1608.79     78.34 o 
 -14  -7   5     1384.91     1464.83     71.11 o 
 -13  -7   5       45.84       39.96     12.96 o 
 -12  -7   5       20.38        1.95     14.92 o 
 -11  -7   5      779.15      837.88     81.72 o 
 -10  -7   5      261.72      365.43     33.87 o 
  -9  -7   5      627.26      807.19     49.80 o 
  -8  -7   5      124.13      104.70     42.56 o 
  -7  -7   5       94.11       64.47     14.99 o 
  -6  -7   5     1541.19     1351.63     71.16 o 
  -5  -7   5      925.95      968.79     60.40 o 
  -4  -7   5      904.48      950.44    166.18 o 
  -3  -7   5      259.87      303.62     36.79 o 
  -2  -7   5      996.37      921.43     63.43 o 
  -1  -7   5     3751.15     3819.04    175.60 o 
   0  -7   5     1957.70     1828.91     60.26 o 
   1  -7   5        0.50       12.64      8.76 o 
   2  -7   5    19224.53    21008.41    263.25 o 
   3  -7   5      272.60      303.10     28.23 o 
   4  -7   5     1303.58     1131.53     72.58 o 
   5  -7   5        4.30       -5.01     12.05 o 
   6  -7   5     1377.21     1235.13     85.82 o 
   7  -7   5      638.53      597.27     51.91 o 
   8  -7   5     1079.09     1216.04     76.78 o 
   9  -7   5       73.08       76.24     16.87 o 
  10  -7   5        0.19      -16.42     14.30 o 
  11  -7   5     5528.32     6056.42    195.48 o 
  12  -7   5      239.09      265.13     74.28 o 
  13  -7   5      345.49      313.77     83.15 o 
  14  -7   5     4879.76     4774.30    183.24 o 
  15  -7   5      270.86      326.66     89.78 o 
  16  -7   5      927.53      965.46    168.94 o 
  17  -7   5       90.36       94.94     55.43 o 
  18  -7   5      114.98       51.02     38.91 o 
  19  -7   5      343.98      465.24    128.57 o 
 -21  -6   5       77.94      116.69     44.02 o 
 -20  -6   5      149.63      116.25     33.76 o 
 -19  -6   5       31.69        4.14     45.96 o 
 -18  -6   5       75.05       29.20     19.71 o 
 -17  -6   5     2719.16     2778.00    116.18 o 
 -16  -6   5       57.16       28.64     10.71 o 
 -15  -6   5      201.21      183.40     26.02 o 
 -14  -6   5     4215.73     4389.45    122.47 o 
 -13  -6   5      104.75       41.31     11.85 o 
 -12  -6   5        3.80        6.77     13.24 o 
 -11  -6   5      279.12      345.17     42.46 o 
 -10  -6   5      313.15       96.98     96.39 o 
  -9  -6   5    11353.87    12110.35    265.43 o 
  -8  -6   5     1448.32     1672.33     79.97 o 
  -7  -6   5     1639.37     1652.35     86.91 o 
  -6  -6   5      130.56      153.21     23.50 o 
  -5  -6   5     3631.96     3547.89    109.69 o 
  -4  -6   5     2370.94     2015.08    126.61 o 
  -3  -6   5     1038.56     1293.31     42.20 o 
  -2  -6   5      622.35      478.79     41.81 o 
  -1  -6   5     1197.80      941.06     63.62 o 
   0  -6   5      148.54      102.57     11.46 o 
   1  -6   5     2538.00     2292.54     79.78 o 
   2  -6   5       22.31       43.73     12.30 o 
   3  -6   5     2996.24     3491.93    118.38 o 
   4  -6   5      827.96      733.73     58.64 o 
   5  -6   5     1855.10     1809.08     98.17 o 
   6  -6   5      619.55      819.22     68.82 o 
   7  -6   5      266.40      299.54     37.29 o 
   8  -6   5      257.07      296.83     37.22 o 
   9  -6   5     3440.85     3504.26    115.36 o 
  10  -6   5      692.19      694.95     61.03 o 
  11  -6   5      252.20      303.17     54.29 o 
  12  -6   5     2992.83     3492.33    269.84 o 
  13  -6   5      359.02      370.84     49.36 o 
  14  -6   5     1486.14     1304.54     65.16 o 
  15  -6   5     1160.39      863.19    150.44 o 
  16  -6   5        0.09      -21.22     29.25 o 
  17  -6   5       76.01       34.70     32.34 o 
  18  -6   5       34.47       51.77     47.67 o 
  19  -6   5      270.76      228.44     85.54 o 
 -22  -5   5       21.59       78.41     52.13 o 
 -21  -5   5      224.52      235.36     51.52 o 
 -20  -5   5       12.94       21.68     15.76 o 
 -19  -5   5      139.38      125.24     36.29 o 
 -18  -5   5        5.28       34.35     23.76 o 
 -17  -5   5      476.00      436.84     76.35 o 
 -16  -5   5     2496.46     2781.34    114.29 o 
 -15  -5   5      609.42      555.99     48.82 o 
 -14  -5   5     1405.69     1362.49     76.43 o 
 -13  -5   5       70.50       62.93     26.32 o 
 -12  -5   5        1.15       -7.11      7.76 o 
 -11  -5   5     7170.08     7281.43    158.67 o 
 -10  -5   5      141.38       61.27     76.56 o 
  -9  -5   5     4697.63     4963.03    152.26 o 
  -8  -5   5    19297.68    21702.88    304.35 o 
  -7  -5   5     1613.96     1657.15     63.65 o 
  -6  -5   5     2385.94     2238.23     81.94 o 
  -5  -5   5      405.90      324.67     34.55 o 
  -4  -5   5     1092.90     1006.16     53.72 o 
  -3  -5   5      213.96      244.83     21.21 o 
  -2  -5   5    20634.65    20191.85    300.52 o 
  -1  -5   5      844.20      928.67     30.53 o 
   0  -5   5      276.53      288.85     22.94 o 
   1  -5   5     1138.02     1138.78     45.31 o 
   2  -5   5        0.34        8.15      7.50 o 
   3  -5   5       16.20        7.30      8.25 o 
   4  -5   5    20725.99    21272.09    312.71 o 
   5  -5   5       39.35       43.02     18.23 o 
   6  -5   5        2.31       15.36     11.44 o 
   7  -5   5     9305.07    10012.27    210.80 o 
   8  -5   5      271.08      244.48     47.08 o 
   9  -5   5       25.73       33.44     13.89 o 
  10  -5   5     6597.92     6902.34    194.29 o 
  11  -5   5       17.46        6.19     17.06 o 
  12  -5   5      796.57      889.43     47.16 o 
  13  -5   5        0.37       18.48     37.75 o 
  14  -5   5       81.98       54.05     34.90 o 
  15  -5   5      492.06      487.71    114.90 o 
  16  -5   5      939.78      734.28    145.77 o 
  17  -5   5        1.68       30.83     44.41 o 
  18  -5   5       22.89       48.93     52.96 o 
  19  -5   5      183.16      128.67     74.22 o 
 -22  -4   5       15.17        6.26     15.16 o 
 -21  -4   5      513.28      626.51    101.20 o 
 -20  -4   5        7.25       15.80     21.70 o 
 -19  -4   5      310.70      243.66     52.25 o 
 -18  -4   5     1505.53     1672.13    130.38 o 
 -17  -4   5      290.02      229.20     42.20 o 
 -16  -4   5       30.17       46.91     20.78 o 
 -15  -4   5       15.11        4.78     10.96 o 
 -14  -4   5       11.17       11.45      9.92 o 
 -13  -4   5      749.10      766.66     63.48 o 
 -12  -4   5        2.64        7.57     11.47 o 
 -11  -4   5     1364.89     1345.22    128.29 o 
 -10  -4   5     9119.95    10030.08    211.72 o 
  -9  -4   5      296.98      269.78     28.13 o 
  -8  -4   5      512.75      495.88     59.59 o 
  -7  -4   5     4066.92     3603.00     89.74 o 
  -6  -4   5     2755.53     2615.75    112.34 o 
  -5  -4   5     2233.51     2082.67     77.30 o 
  -4  -4   5      144.35      194.54     23.60 o 
  -3  -4   5       48.09       75.37     10.22 o 
  -2  -4   5       51.88      114.98     12.18 o 
  -1  -4   5     3436.92     3252.10     59.98 o 
   0  -4   5       33.12       68.37     11.21 o 
   1  -4   5     1050.05     1018.09     45.70 o 
   2  -4   5     3477.80     3756.77     93.18 o 
   3  -4   5      422.09      456.84     35.32 o 
   4  -4   5      159.97      226.02     32.87 o 
   5  -4   5      735.43      623.03     57.53 o 
   6  -4   5     1242.99     1167.35    118.43 o 
   7  -4   5      729.97      859.93     76.39 o 
   8  -4   5      386.33      466.71     60.35 o 
   9  -4   5     1634.14     1504.02     86.80 o 
  10  -4   5       38.70       47.06     17.65 o 
  11  -4   5     3790.67     3771.00    219.01 o 
  12  -4   5      102.70       76.66     45.06 o 
  13  -4   5      219.23      259.20     79.13 o 
  14  -4   5       11.39      -15.84     39.20 o 
  15  -4   5        2.33      -12.10     28.87 o 
  16  -4   5       27.84      -29.05     52.27 o 
  17  -4   5        1.03      -89.94     59.96 o 
  18  -4   5       86.46      141.39     72.91 o 
  19  -4   5       23.29       25.20     52.50 o 
 -23  -3   5       88.78       66.97     32.72 o 
 -22  -3   5      154.11       63.92     87.26 o 
 -21  -3   5      188.21      108.27     46.65 o 
 -20  -3   5      886.82     1098.88    116.35 o 
 -19  -3   5      407.35      430.62     67.27 o 
 -18  -3   5       28.32       24.99     23.57 o 
 -17  -3   5       71.79       95.90     26.60 o 
 -16  -3   5      173.70      163.92     34.37 o 
 -15  -3   5      691.33      715.30     67.42 o 
 -14  -3   5      645.56      572.35     40.37 o 
 -13  -3   5      337.29      296.54     38.95 o 
 -12  -3   5      788.88      826.91     63.87 o 
 -11  -3   5       25.42        0.51     21.60 o 
 -10  -3   5       15.72        1.39      6.17 o 
  -9  -3   5     1367.51     1791.86     84.32 o 
  -8  -3   5      296.64      321.87     29.55 o 
  -7  -3   5      216.17      248.09     25.74 o 
  -6  -3   5      653.05      848.54     38.22 o 
  -5  -3   5      864.30      865.46     41.83 o 
  -4  -3   5      688.00      677.25     29.34 o 
  -3  -3   5      306.63      316.90     20.07 o 
  -2  -3   5      984.02      894.27     30.62 o 
  -1  -3   5        0.01       -2.37      3.35 o 
   0  -3   5    28146.05    25284.10    212.59 o 
   1  -3   5      197.94      177.53     19.97 o 
   2  -3   5        0.33        4.90      6.04 o 
   3  -3   5    20553.58    22998.10    653.74 o 
   4  -3   5      428.74      314.84     55.57 o 
   5  -3   5        0.49       -7.08     10.41 o 
   6  -3   5     4009.40      407.79   2044.44 o 
   7  -3   5      801.83      735.06     55.71 o 
   8  -3   5      295.05      257.32     44.99 o 
   9  -3   5     7441.88     7503.86    289.09 o 
  10  -3   5      232.86      243.12     38.20 o 
  11  -3   5       78.69       37.39     14.89 o 
  12  -3   5     1148.27     1218.61    163.49 o 
  13  -3   5       10.40        8.46     21.00 o 
  14  -3   5      304.10      158.22     68.44 o 
  15  -3   5     1051.96      832.89    151.73 o 
  16  -3   5        0.35       94.61     55.22 o 
  17  -3   5      213.80      133.66     65.71 o 
  18  -3   5        7.39      -31.84     43.59 o 
  19  -3   5      175.24      182.57     77.79 o 
 -23  -2   5      768.25      835.97    109.60 o 
 -22  -2   5        0.54       -4.79     38.48 o 
 -21  -2   5       39.64       34.06     20.26 o 
 -20  -2   5      213.75      175.05     58.20 o 
 -19  -2   5        5.87        3.80     18.22 o 
 -18  -2   5       11.27       -2.59     10.35 o 
 -17  -2   5      133.32      171.95     35.28 o 
 -16  -2   5      661.78      603.48     62.96 o 
 -15  -2   5      693.98      705.97    141.96 o 
 -14  -2   5       26.82       21.44     10.73 o 
 -13  -2   5      874.90      894.87     48.38 o 
 -12  -2   5     1243.02     1158.58     58.43 o 
 -11  -2   5     8550.88     8729.99    139.10 o 
 -10  -2   5     1024.03     1046.23     67.46 o 
  -9  -2   5     1471.41     1337.81     62.94 o 
  -8  -2   5      968.21      940.34     50.78 o 
  -7  -2   5     2338.21     2247.15     75.90 o 
  -6  -2   5      399.48      347.12     35.01 o 
  -5  -2   5    14092.72    15443.77    260.26 o 
  -4  -2   5      718.92      760.84     22.74 o 
  -3  -2   5       35.48       72.73      7.73 o 
  -2  -2   5       41.96       22.25      4.07 o 
  -1  -2   5      103.85       93.02     10.94 o 
   0  -2   5      469.84      520.03     36.64 o 
   1  -2   5      764.48      889.17     77.66 o 
   2  -2   5       91.77       74.05     26.70 o 
   3  -2   5        4.06       18.67      7.29 o 
   4  -2   5      901.15      811.78     33.82 o 
   5  -2   5     2050.24     1881.11     96.66 o 
   6  -2   5     2283.65      567.97   1176.63 o 
   7  -2   5     7275.65     8270.07    186.97 o 
   8  -2   5      400.64      415.19     56.01 o 
   9  -2   5       11.25       -9.54     14.84 o 
  10  -2   5      655.77      534.31     52.92 o 
  11  -2   5       11.18       -7.32     15.47 o 
  12  -2   5      174.75      190.55     67.05 o 
  13  -2   5      379.41      389.81     97.84 o 
  14  -2   5      466.42      685.93    134.31 o 
  15  -2   5      475.61      319.12     94.30 o 
  16  -2   5     1068.17     1276.38    194.49 o 
  17  -2   5      478.71      677.49    146.45 o 
  18  -2   5      128.76      208.65     76.19 o 
 -23  -1   5       33.58       25.00     43.43 o 
 -22  -1   5        0.05      -18.97     23.22 o 
 -21  -1   5        0.75      -33.51     31.91 o 
 -20  -1   5        1.16      -28.56     33.90 o 
 -19  -1   5      440.78      464.70     95.19 o 
 -18  -1   5       80.02       85.44     28.82 o 
 -17  -1   5       14.01        8.48      8.36 o 
 -16  -1   5      116.66      181.50     41.67 o 
 -15  -1   5     2019.48     2032.25    110.97 o 
 -14  -1   5     2213.44     2248.18     96.01 o 
 -13  -1   5       29.84       40.63     15.67 o 
 -12  -1   5        2.38        6.74      7.79 o 
 -11  -1   5      483.44      475.80     38.52 o 
 -10  -1   5      178.79      180.52     49.49 o 
  -9  -1   5        6.57        3.49      3.60 o 
  -8  -1   5     1778.71     1455.99    147.64 o 
  -7  -1   5     5041.58     5106.59    110.88 o 
  -6  -1   5     2198.33     2124.03     83.87 o 
  -5  -1   5     1932.39     1912.81     77.72 o 
  -4  -1   5     2806.76     2865.53     92.33 o 
  -3  -1   5       39.89       26.53      6.27 o 
  -2  -1   5      400.01      377.68     24.52 o 
  -1  -1   5      115.85      128.75     12.75 o 
   0  -1   5      135.35      140.16     18.67 o 
   1  -1   5       17.66       19.38      7.04 o 
   2  -1   5     2135.83     2213.20     69.43 o 
   3  -1   5      397.19      331.52     56.65 o 
   4  -1   5      198.43      285.85     37.14 o 
   5  -1   5     2595.64     2686.06    114.84 o 
   6  -1   5     4320.15     2472.17   1782.95 o 
   7  -1   5      131.89      178.02     27.44 o 
   8  -1   5     4960.37     4942.22    198.29 o 
   9  -1   5        2.18       -4.91      9.65 o 
  10  -1   5      717.03      694.57     61.52 o 
  11  -1   5       45.39       35.03     28.73 o 
  12  -1   5      717.59      814.16    137.86 o 
  13  -1   5      210.48      153.94     66.58 o 
  14  -1   5     1693.15     1238.13    181.33 o 
  15  -1   5     1430.06     1720.23    223.28 o 
  16  -1   5      358.43      282.10     99.64 o 
  17  -1   5       18.65      -57.14     48.66 o 
  18  -1   5        3.46      -11.37     48.79 o 
 -24   0   5       25.64       61.64     44.32 o 
 -23   0   5     1663.01     2230.25    180.89 o 
 -22   0   5        9.13       74.80     48.89 o 
 -21   0   5      193.25      380.77     90.96 o 
 -20   0   5       42.13      100.11     53.11 o 
 -19   0   5        0.56       66.16     38.53 o 
 -18   0   5      130.94       94.23     27.53 o 
 -17   0   5      723.75      733.18     71.70 o 
 -16   0   5       17.69       23.24     16.84 o 
 -15   0   5       43.39       46.15     16.93 o 
 -14   0   5     2909.57     2840.61    106.46 o 
 -13   0   5      982.14      926.85     79.35 o 
 -12   0   5     3943.14     3772.95    124.70 o 
 -11   0   5     3538.57     3534.72     95.16 o 
 -10   0   5      741.55      709.04     39.63 o 
  -9   0   5     1421.56     1235.07     47.13 o 
  -8   0   5     1812.41     1646.87     46.40 o 
  -7   0   5      821.94      821.32     44.84 o 
  -6   0   5      282.28      194.94     26.37 o 
  -5   0   5     1527.66     1299.76     63.74 o 
  -4   0   5      648.15      601.93     42.74 o 
  -3   0   5    28070.54    25988.21    266.32 o 
  -2   0   5      798.61      833.98     45.47 o 
  -1   0   5       24.54       36.67     12.30 o 
   0   0   5       89.11       93.11     31.10 o 
   1   0   5        3.49       11.59      8.09 o 
   2   0   5     2153.40     1981.95     66.82 o 
   3   0   5     2828.15     2882.96    170.46 o 
   4   0   5      340.79      289.04     35.96 o 
   5   0   5      979.28     1026.01     70.71 o 
   6   0   5     3332.69     3854.89    302.46 o 
   7   0   5      475.84      171.80    159.75 o 
   8   0   5       30.08       -4.23     25.26 o 
   9   0   5     2914.40     3164.39    168.65 o 
  10   0   5       66.52       67.53     24.08 o 
  11   0   5       21.06        7.72     10.53 o 
  12   0   5      675.83      631.73    118.80 o 
  13   0   5        0.32       44.69     33.08 o 
  14   0   5     2018.13     2411.64    258.58 o 
  15   0   5      225.19      206.72     79.45 o 
  16   0   5       21.42       46.83     35.51 o 
  17   0   5      565.60      534.90    136.07 o 
  18   0   5        0.62      -39.11     37.40 o 
 -24   1   5        9.55      -34.27     43.64 o 
 -23   1   5     2086.03     2275.42    240.91 o 
 -22   1   5        2.54      -70.57     47.05 o 
 -21   1   5       97.54       12.15     26.60 o 
 -20   1   5        5.09        8.68     21.80 o 
 -19   1   5       70.59       15.59     23.66 o 
 -18   1   5      210.56      180.45     49.12 o 
 -17   1   5      340.37      308.33     46.85 o 
 -16   1   5     2601.06     2513.42    144.82 o 
 -15   1   5      673.91      607.49     63.42 o 
 -14   1   5     1837.63     1741.06     71.71 o 
 -13   1   5      449.51      431.80     48.36 o 
 -12   1   5     1308.31     1434.33     76.50 o 
 -11   1   5     1086.90     1195.82     67.14 o 
 -10   1   5      108.43       66.61     10.73 o 
  -9   1   5     3269.46     3193.15     94.85 o 
  -8   1   5    30806.73    30724.27    332.20 o 
  -7   1   5      574.52      520.39     29.22 o 
  -6   1   5     1387.56     1259.04     46.15 o 
  -5   1   5      825.00      934.05     79.17 o 
  -4   1   5     1680.77     1541.29    100.52 o 
  -3   1   5       13.20       33.80     12.23 o 
  -2   1   5      507.91      597.12     41.68 o 
  -1   1   5       25.71       48.30     12.72 o 
   0   1   5       28.64       54.05     12.92 o 
   1   1   5      121.78      122.90     18.27 o 
   2   1   5      438.07      409.81     31.60 o 
   3   1   5       57.75       55.81     12.77 o 
   4   1   5        2.26        4.95      4.13 o 
   5   1   5     1400.91     1646.76     90.84 o 
   6   1   5      476.62      540.61     54.51 o 
   7   1   5     2441.31     2680.81    147.82 o 
   8   1   5      571.69      562.02     61.10 o 
   9   1   5      132.53      207.79     62.34 o 
  10   1   5      147.17      149.52     33.79 o 
  11   1   5       25.97       30.84     19.66 o 
  12   1   5      530.15      521.15    106.54 o 
  13   1   5      148.35      188.91     72.24 o 
  14   1   5      172.59      122.14     52.04 o 
  15   1   5        4.55      -19.16     30.90 o 
  16   1   5       93.97       60.00     46.27 o 
  17   1   5      162.68      100.31     64.59 o 
  18   1   5        8.10       -4.43     55.02 o 
 -24   2   5       12.40        7.99     19.49 o 
 -23   2   5      133.66      209.98     76.34 o 
 -22   2   5       70.60       50.11     47.35 o 
 -21   2   5      327.73      288.03     83.10 o 
 -20   2   5       21.55       -7.07     28.54 o 
 -19   2   5      317.54      350.92    121.79 o 
 -18   2   5      887.20      795.73     77.51 o 
 -17   2   5      122.86       85.57     26.74 o 
 -16   2   5     6146.65     6108.80    196.59 o 
 -15   2   5      693.98      694.71     63.36 o 
 -14   2   5      563.24      616.58     49.17 o 
 -13   2   5      106.74       98.17     17.39 o 
 -12   2   5     2410.08     2291.05     97.61 o 
 -11   2   5      476.86      476.82     41.44 o 
 -10   2   5       72.09       83.20     10.93 o 
  -9   2   5     1364.81     1267.91     41.32 o 
  -8   2   5       95.16       64.12     11.61 o 
  -7   2   5    24688.28    25268.50    244.95 o 
  -6   2   5      220.92      202.95     24.62 o 
  -5   2   5       13.32       14.28      6.86 o 
  -4   2   5     2866.75     3473.14    178.28 o 
  -3   2   5        3.96        1.23     10.82 o 
  -2   2   5       94.77      130.67     33.24 o 
  -1   2   5     3622.76     4066.66    184.56 o 
   0   2   5     1685.82     1684.67    122.92 o 
   1   2   5      311.94      352.45     59.76 o 
   2   2   5        5.45       -1.73     15.69 o 
   3   2   5      278.00      239.13     53.04 o 
   4   2   5      778.41      811.70     60.72 o 
   5   2   5       37.95       17.79      4.58 o 
   6   2   5     2630.93     2755.65    123.22 o 
   7   2   5      496.41      524.41     67.12 o 
   8   2   5      480.21      638.89     65.31 o 
   9   2   5      521.55      707.62    117.60 o 
  10   2   5     2610.61     2889.64    248.23 o 
  11   2   5       39.41       56.69     23.49 o 
  12   2   5      341.07      276.44    101.45 o 
  13   2   5     1306.89     1632.78    210.75 o 
  14   2   5        0.49       20.39     31.56 o 
  15   2   5       82.23      278.38     96.60 o 
  16   2   5        0.31        1.98     27.67 o 
  17   2   5      439.68      304.35    108.65 o 
 -24   3   5        3.29        4.32     24.86 o 
 -23   3   5       58.03      134.72     62.11 o 
 -22   3   5        1.69        4.93     38.87 o 
 -21   3   5      713.72      869.47    129.23 o 
 -20   3   5       55.54      125.37     50.48 o 
 -19   3   5       72.04       58.26     23.00 o 
 -18   3   5      580.30      501.45     55.45 o 
 -17   3   5      330.45      273.66     55.48 o 
 -16   3   5      632.07      656.55     65.31 o 
 -15   3   5     3402.36     3547.59    279.63 o 
 -14   3   5      452.60      465.14     43.24 o 
 -13   3   5     1053.32     1018.44     70.77 o 
 -12   3   5      309.06      246.94     22.63 o 
 -11   3   5       15.95        4.66      4.64 o 
 -10   3   5       93.00       66.63     39.10 o 
  -9   3   5     4558.59     4915.64    258.45 o 
  -8   3   5     1255.81     1162.50     46.60 o 
  -7   3   5      340.43      414.03     30.55 o 
  -6   3   5     2910.43     3330.65     86.67 o 
  -5   3   5       66.67       69.28     12.65 o 
  -4   3   5      265.75      274.21     31.46 o 
  -3   3   5    33607.39    34914.28    350.73 o
[truncated: 999,402 more chars]
